# Supplementary material for: Plasma membrane H+-ATPase overexpression increases rice yield via simultaneous enhancement of nutrient uptake and photosynthesis
Source: Nat Commun. 2021 Feb 2;12:735. doi: 10.1038/s41467-021-20964-4 (PMC7854686; doi:10.1038/s41467-021-20964-4)
Supplement: Supplementary file 4 — Supplementary Data 1 [file 41467_2021_20964_MOESM4_ESM.xlsx]

## Sheet: S Data 1
Supplementary Data 1 Significantly enriched GO terms in the DEGs up-regulated by the overexpression of OSA1 and the DEGs down-regulated by the knockout mutation of osa1.Differences were evaluated using the ultra-geometric test(FDR< 0.05).
Group	GO_ID	GO_Term	Genes	Annotated	gene number	P value	FDR	GO_function
Genes up-regulated in OSA1-ox roots, and genes down-regulated in osa1 roots	GO:0072488	ammonium transmembrane transport	OS01G0870300, OS02G0550800, OS02G0620600, OS04G0509600, OS05G0468700	11	5	5.7e-12	2.526e-08	Biological Process
	GO:0008519	ammonium transmembrane transporter activity	OS01G0870300, OS02G0550800, OS02G0620600, OS04G0509600, OS05G0468700	18	5	2.1e-11	5.344e-08	Molecular Function
	GO:0015696	ammonium transport	OS01G0870300, OS02G0550800, OS02G0620600, OS04G0509600, OS05G0468700	15	5	3.7e-11	4.769e-08	Biological Process
	GO:1901476	carbohydrate transporter activity	OS01G0770700, OS02G0823100, OS03G0218400, OS05G0214300	115	4	1.4e-05	0.002545	Molecular Function
	GO:0008324	cation transmembrane transporter activity	OS01G0770700, OS01G0870300, OS02G0550800, OS02G0620600, OS03G0218400, OS03G0689300, OS04G0401700, OS04G0509600, OS05G0468700	392	9	1.1e-09	4.666e-07	Molecular Function
	GO:0006812	cation transport	OS01G0770700, OS01G0870300, OS02G0550800, OS02G0620600, OS03G0218400, OS03G0689300, OS04G0401700, OS04G0509600, OS05G0468700	520	9	2e-07	7.366e-05	Biological Process
	GO:0005911	cell-cell junction	OS01G0870300, OS02G0823100, OS03G0218400, OS04G0509600, OS05G0468700, OS07G0152900	510	6	0.00052	0.04184	Cellular Component
	GO:0006811	ion transport	OS01G0110100, OS01G0770700, OS01G0870300, OS02G0550800, OS02G0620600, OS02G0649900, OS02G0823100, OS03G0150600, OS03G0218400, OS03G0689300, OS04G0401700, OS04G0509600, OS05G0468700, OS10G0444700	834	14	4.7e-11	4.847e-08	Biological Process
	GO:0071705	nitrogen compound transport	OS01G0870300, OS02G0550800, OS02G0620600, OS04G0509600, OS05G0468700	247	5	6.8e-05	0.0167	Biological Process
	GO:0019740	nitrogen utilization	OS01G0870300, OS02G0550800, OS02G0620600, OS04G0509600, OS05G0468700	12	5	9.8e-12	2.526e-08	Biological Process
	GO:0006817	phosphate ion transport	OS01G0110100, OS03G0150600, OS10G0444700	22	3	7.5e-06	0.002148	Biological Process
	GO:0005886	plasma membrane	OS01G0110100, OS01G0770700, OS01G0870300, OS02G0550800, OS02G0620600, OS02G0649900, OS02G0823100, OS03G0218400, OS03G0689300, OS04G0401700, OS04G0509600, OS05G0214300, OS05G0468700, OS10G0151100, OS10G0152000, OS10G0444700	1848	16	1.3e-07	2.876e-05	Cellular Component
	GO:0051119	sugar transmembrane transporter activity	OS01G0770700, OS03G0218400, OS05G0214300	80	3	0.00015	0.02121	Molecular Function
	GO:0055044	symplast	OS01G0870300, OS02G0823100, OS03G0218400, OS04G0509600, OS05G0468700, OS07G0152900	509	6	0.00051	0.04184	Cellular Component
	GO:0015293	symporter activity	OS03G0150600, OS03G0218400, OS10G0444700	79	3	0.00014	0.02096	Molecular Function
Genes up-regulated in OSA1-ox leaves, and genes down-regulated in osa1 leaves	GO:0019676	ammonia assimilation cycle	OS05G0555600, OS07G0658400	5	2	3.5e-05	0.008203	Biological Process
	GO:0015144	carbohydrate transmembrane transporter activity	OS01G0770700, OS02G0823100, OS03G0218400, OS07G0448100	114	4	1.4e-05	0.002375	Molecular Function
	GO:0006812	cation transport	OS01G0209800, OS01G0557500, OS01G0770700, OS01G0831900, OS02G0550800, OS02G0833500, OS03G0218400, OS03G0689300, OS04G0401700, OS05G0472700	520	10	3.3e-08	2.431e-05	Biological Process
	GO:0044464	cell part	OS01G0209800, OS01G0557500, OS01G0770700, OS01G0831900, OS01G0938100, OS02G0203000, OS11G0303800, OS02G0550800, OS02G0578400, OS02G0649900, OS02G0701300, OS02G0823100, OS02G0833500, OS03G0218400, OS03G0689300, OS04G0116200, OS04G0401700, OS04G0659100, OS05G0472700, OS05G0555600, OS05G0560000, OS11G0303800, OS06G0326400, OS11G0303800, OS07G0147500, OS07G0152900, OS07G0178800, OS07G0448100, OS07G06…	10919	34	0.00033	0.01825	Cellular Component
	GO:0006575	cellular modified amino acid metabolic process	OS11G0303800, OS11G0303800, OS11G0303800, OS11G0303800, OS11G0303800	160	5	1.3e-05	0.003724	Biological Process
	GO:0006537	glutamate biosynthetic process	OS05G0555600, OS07G0658400	3	2	1.1e-05	0.003336	Biological Process
	GO:0009084	glutamine family amino acid biosynthetic process	OS04G0659100, OS05G0555600, OS07G0658400	30	3	2.5e-05	0.006445	Biological Process
	GO:0009064	glutamine family amino acid metabolic process	OS04G0659100, OS05G0555600, OS07G0658400	67	3	0.00028	0.04812	Biological Process
	GO:0004364	glutathione transferase activity	OS11G0303800, OS11G0303800, OS11G0303800, OS11G0303800, OS11G0303800	93	5	1.2e-07	3.817e-05	Molecular Function
	GO:0098662	inorganic cation transmembrane transport	OS01G0557500, OS01G0770700, OS01G0831900, OS02G0550800, OS02G0833500, OS03G0689300, OS04G0401700, OS05G0472700	262	8	2.8e-08	2.431e-05	Biological Process
	GO:0098660	inorganic ion transmembrane transport	OS01G0557500, OS01G0770700, OS01G0831900, OS02G0550800, OS02G0833500, OS03G0689300, OS04G0401700, OS05G0472700	277	8	4.3e-08	2.733e-05	Biological Process
	GO:0097054	L-glutamate biosynthetic process	OS05G0555600, OS07G0658400	3	2	1.1e-05	0.003336	Biological Process
	GO:0019740	nitrogen utilization	OS01G0831900, OS02G0550800	12	2	0.00023	0.04089	Biological Process
	GO:0015979	photosynthesis	OS01G0938100, OS02G0578400, OS05G0560000, OS06G0326400, OS07G0147500, OS07G0152900, OS12G0274700	232	7	2.5e-07	9.915e-05	Biological Process
	GO:0005886	plasma membrane	OS01G0209800, OS01G0770700, OS01G0831900, OS02G0550800, OS02G0649900, OS02G0823100, OS03G0218400, OS03G0689300, OS04G0401700, OS05G0472700, OS07G0448100, OS10G0444700	1848	12	0.00059	0.02748	Molecular Function
