# Supplementary material for: Plasma membrane H+-ATPase overexpression increases rice yield via simultaneous enhancement of nutrient uptake and photosynthesis
Source: Nat Commun. 2021 Feb 2;12:735. doi: 10.1038/s41467-021-20964-4 (PMC7854686; doi:10.1038/s41467-021-20964-4)
Supplement: Supplementary file 5 — Supplementary Data 2 [file 41467_2021_20964_MOESM5_ESM.xlsx]

## Sheet: S Data 2
Supplementary Data 2 Significantly enriched GO terms in the DEGs up-regulated in both leaves and roots of OSA1-ox, and down-regulated in both leaves and roots of osa1. Differences were evaluated using the ultra-geometric test (FDR< 0.05).
Group	GO_ID	GO_Term	Genes	Annotated	gene number	P value	FDR	GO_function
Genes up-regulated in both leaves and roots of OSA1-ox, and genes down-regulated in both leaves and roots of osa1	GO:0022857	transmembrane transporter activity	OS01G0770700, OS02G0550800, OS02G0823100, OS03G0150600, OS03G0218400, OS03G0689300, OS04G0401700, OS10G0444700	957	8	3.1e-11	7.89e-08	Molecular Function
	GO:0006811	ion transport	OS01G0770700, OS02G0550800, OS02G0649900, OS02G0823100, OS03G0150600, OS03G0218400, OS03G0689300, OS04G0401700, OS10G0444700	834	9	2e-11	1.031e-07	Biological Process
	GO:0005215	transporter activity	OS01G0770700, OS02G0550800, OS02G0823100, OS03G0150600, OS03G0218400, OS03G0689300, OS04G0401700, OS10G0444700	1184	8	1.7e-10	2.163e-07	Molecular Function
	GO:0022891	substrate-specific transmembrane transporter activity	OS01G0770700, OS02G0550800, OS02G0823100, OS03G0218400, OS03G0689300, OS04G0401700, OS10G0444700	741	7	5.5e-10	4.666e-07	Molecular Function
	GO:0055085	transmembrane transport	OS01G0770700, OS02G0550800, OS02G0649900, OS02G0823100, OS03G0150600, OS03G0218400, OS03G0689300, OS04G0401700, OS10G0444700	1073	9	1.9e-10	4.898e-07	Biological Process
	GO:0022892	substrate-specific transporter activity	OS01G0770700, OS02G0550800, OS02G0823100, OS03G0218400, OS03G0689300, OS04G0401700, OS10G0444700	818	7	1.1e-09	6.999e-07	Molecular Function
	GO:0005887	integral component of plasma membrane	OS01G0770700, OS02G0550800, OS02G0823100, OS03G0218400, OS03G0689300, OS10G0444700	211	6	2.5e-09	2.212e-06	Cellular Component
	GO:0044765	single-organism transport	OS01G0770700, OS02G0550800, OS02G0649900, OS02G0823100, OS03G0150600, OS03G0218400, OS03G0689300, OS04G0401700, OS10G0444700	1782	9	1.7e-08	2.449e-05	Biological Process
	GO:1902578	single-organism localization	OS01G0770700, OS02G0550800, OS02G0649900, OS02G0823100, OS03G0150600, OS03G0218400, OS03G0689300, OS04G0401700, OS10G0444700	1808	9	1.9e-08	2.449e-05	Biological Process
	GO:0031226	intrinsic component of plasma membrane	OS01G0770700, OS02G0550800, OS02G0823100, OS03G0218400, OS03G0689300, OS10G0444700	372	6	7.3e-08	3.23e-05	Cellular Component
	GO:0008324	cation transmembrane transporter activity	OS01G0770700, OS02G0550800, OS03G0218400, OS03G0689300, OS04G0401700	392	5	9.6e-08	4.886e-05	Molecular Function
	GO:0044459	plasma membrane part	OS01G0770700, OS02G0550800, OS02G0823100, OS03G0218400, OS03G0689300, OS10G0444700	427	6	1.7e-07	5.015e-05	Cellular Component
	GO:0006810	transport	OS01G0770700, OS02G0550800, OS02G0649900, OS02G0823100, OS03G0150600, OS03G0218400, OS03G0689300, OS04G0401700, OS10G0444700	2229	9	1.2e-07	0.0001203	Biological Process
	GO:0051234	establishment of localization	OS01G0770700, OS02G0550800, OS02G0649900, OS02G0823100, OS03G0150600, OS03G0218400, OS03G0689300, OS04G0401700, OS10G0444700	2255	9	1.4e-07	0.0001203	Biological Process
	GO:0051179	localization	OS01G0770700, OS02G0550800, OS02G0649900, OS02G0823100, OS03G0150600, OS03G0218400, OS03G0689300, OS04G0401700, OS10G0444700	2325	9	1.8e-07	0.0001326	Biological Process
	GO:0015075	ion transmembrane transporter activity	OS01G0770700, OS02G0550800, OS03G0218400, OS03G0689300, OS04G0401700	595	5	7.6e-07	0.0003224	Molecular Function
	GO:0015293	symporter activity	OS03G0150600, OS03G0218400, OS10G0444700	79	3	2.3e-06	0.0007635	Molecular Function
	GO:0022890	inorganic cation transmembrane transporter activity	OS01G0770700, OS02G0550800, OS03G0689300, OS04G0401700	306	4	2.4e-06	0.0007635	Molecular Function
	GO:0005886	plasma membrane	OS01G0770700, OS02G0550800, OS02G0649900, OS02G0823100, OS03G0218400, OS03G0689300, OS04G0401700, OS10G0444700	1848	8	4.5e-06	0.0009956	Cellular Component
	GO:0015144	carbohydrate transmembrane transporter activity	OS01G0770700, OS02G0823100, OS03G0218400	114	3	7e-06	0.001828	Molecular Function
	GO:1901476	carbohydrate transporter activity	OS01G0770700, OS02G0823100, OS03G0218400	115	3	7.2e-06	0.001828	Molecular Function
	GO:0022804	active transmembrane transporter activity	OS03G0150600, OS03G0218400, OS03G0689300, OS10G0444700	415	4	7.9e-06	0.001828	Molecular Function
	GO:0034220	ion transmembrane transport	OS01G0770700, OS02G0550800, OS02G0823100, OS03G0689300, OS04G0401700	477	5	3.2e-06	0.002062	Biological Process
	GO:0006812	cation transport	OS01G0770700, OS02G0550800, OS03G0218400, OS03G0689300, OS04G0401700	520	5	4.9e-06	0.002807	Biological Process
	GO:0005315	inorganic phosphate transmembrane transporter activity	OS03G0150600, OS10G0444700	20	2	2.1e-05	0.004454	Molecular Function
