# Supplementary material for: Plasma membrane H+-ATPase overexpression increases rice yield via simultaneous enhancement of nutrient uptake and photosynthesis
Source: Nat Commun. 2021 Feb 2;12:735. doi: 10.1038/s41467-021-20964-4 (PMC7854686; doi:10.1038/s41467-021-20964-4)
Supplement: Supplementary file 6 — Supplementary Data 3 [file 41467_2021_20964_MOESM6_ESM.xlsx]

## Sheet: S Data 3
Supplementary Data 3 Significantly enriched GO terms in the DEGs down-regulated by the overexpression of OSA1 and also up-regulated by the knockout mutation of osa1 in leaves and roots of rice. Differences were evaluated using the ultra-geometric test(FDR< 0.05).
Group	GO_ID	GO_Term	Genes	Annotated	gene number	P value	FDR	GO_function
Genes down-regulated in OSA1-ox roots and also up-regulated in osa1 roots	GO:0030246	carbohydrate binding	OS01G0940800, OS04G0110100, OS04G0370100, OS04G0370900, OS04G0371000, OS06G0210400, OS11G0607900	457	7	2.4e-05	0.06108	Molecular Function
	GO:0051213	dioxygenase activity	OS03G0289800, OS06G0176700, OS06G0178500, OS06G0176700, OS06G0178500, OS08G0509100	140	4	0.00015	0.1909	Molecular Function
	GO:0005506	iron ion binding	OS02G0218700, OS03G0289800, OS03G0594100, OS06G0176700, OS06G0178500, OS06G0176700, OS06G0178500, OS06G0568600	501	6	0.00036	0.3054	Molecular Function
	GO:0001871	pattern binding	OS01G0940800, OS04G0370100, OS04G0370900, OS04G0371000	209	4	0.00067	0.341	Molecular Function
	GO:0030247	polysaccharide binding	OS01G0940800, OS04G0370100, OS04G0370900, OS04G0371000	209	4	0.00067	0.341	Molecular Function
	GO:0003824	catalytic activity	OS01G0138800, OS01G0795100, OS01G0940800, OS02G0218700, OS03G0235000, OS03G0289800, OS03G0594100, OS03G0776400, OS04G0370100, OS04G0370900, OS04G0617900, OS04G0664600, OS05G0179950, OS06G0170800, OS06G0176700, OS06G0178500, OS06G0176700, OS06G0178500, OS06G0210400, OS06G0568600, OS07G0162700, OS07G0601000, OS07G0607400, OS08G0112900, OS08G0509100, OS09G0482200, OS09G0482500, OS10G0142600, OS11G02…	12488	34	0.00252	0.9139	Molecular Function
	GO:0004672	protein kinase activity	OS04G0370100, OS04G0370900, OS06G0210400, OS10G0142600, OS11G0245200, OS11G0607900, OS11G0625900, OS11G0628000, OS12G0130200	1610	9	0.00304	0.9139	Molecular Function
	GO:0008061	chitin binding	OS11G0700900, OS11G0701000	45	2	0.00334	0.9139	Molecular Function
	GO:0004674	protein serine/threonine kinase activity	OS06G0210400, OS10G0142600, OS11G0245200, OS11G0607900, OS11G0625900, OS11G0628000, OS12G0130200	1067	7	0.00388	0.9139	Molecular Function
	GO:0004568	chitinase activity	OS11G0700900, OS11G0701000	49	2	0.00395	0.9139	Molecular Function
Genes down-regulated in OSA1-ox leaves and also up-regulated in osa1 leaves	GO:0001071	nucleic acid binding transcription factor activity	OS01G0134700, OS01G0313300, OS01G0821600, OS01G0826400, OS02G0181300, OS02G0462800, OS02G0654700, OS02G0677300, OS03G0191900, OS03G0437200, OS03G0764100, OS04G0610400, OS04G0669200, OS05G0322900, OS05G0474800, OS05G0497300, OS05G0537100, OS05G0571200, OS06G0127100, OS08G0386200, OS09G0334500, OS09G0457900, OS09G0522200, OS10G0531900, OS10G0562900, OS11G0705200	757	26	1.1e-14	1.4e-11	Molecular Function
	GO:0003700	transcription factor activity, sequence-specific DNA binding	OS01G0134700, OS01G0313300, OS01G0821600, OS01G0826400, OS02G0181300, OS02G0462800, OS02G0654700, OS02G0677300, OS03G0191900, OS03G0437200, OS03G0764100, OS04G0610400, OS04G0669200, OS05G0322900, OS05G0474800, OS05G0497300, OS05G0537100, OS05G0571200, OS06G0127100, OS08G0386200, OS09G0334500, OS09G0457900, OS09G0522200, OS10G0531900, OS10G0562900, OS11G0705200	757	26	1.1e-14	1.4e-11	Molecular Function
	GO:0010200	response to chitin	OS01G0826400, OS02G0181300, OS02G0539200, OS02G0540700, OS02G0654700, OS02G0681200, OS05G0322900, OS05G0476700, OS06G0248500, OS09G0334500, OS09G0457900	53	11	9.2e-15	4.744e-11	Biological Process
	GO:0010243	response to organonitrogen compound	OS01G0826400, OS02G0181300, OS02G0539200, OS02G0540700, OS02G0654700, OS02G0681200, OS05G0322900, OS05G0476700, OS06G0248500, OS09G0334500, OS09G0457900	72	11	3.3e-13	8.507e-10	Biological Process
	GO:0006355	regulation of transcription, DNA-templated	OS01G0134700, OS01G0313300, OS01G0816100, OS01G0821600, OS01G0826400, OS01G0862800, OS02G0181300, OS02G0241200, OS02G0462800, OS02G0654700, OS02G0677300, OS03G0181100, OS03G0191900, OS03G0437200, OS03G0764100, OS04G0610400, OS04G0669200, OS05G0322900, OS05G0442700, OS05G0474800, OS05G0497300, OS05G0537100, OS05G0571200, OS06G0127100, OS06G0726300, OS08G0386200, OS08G0490100, OS09G0334500, OS09G04…	1725	35	2e-11	2.475e-08	Biological Process
	GO:1903506	regulation of nucleic acid-templated transcription	OS01G0134700, OS01G0313300, OS01G0816100, OS01G0821600, OS01G0826400, OS01G0862800, OS02G0181300, OS02G0241200, OS02G0462800, OS02G0654700, OS02G0677300, OS03G0181100, OS03G0191900, OS03G0437200, OS03G0764100, OS04G0610400, OS04G0669200, OS05G0322900, OS05G0442700, OS05G0474800, OS05G0497300, OS05G0537100, OS05G0571200, OS06G0127100, OS06G0726300, OS08G0386200, OS08G0490100, OS09G0334500, OS09G04…	1738	35	2.4e-11	2.475e-08	Biological Process
	GO:2001141	regulation of RNA biosynthetic process	OS01G0134700, OS01G0313300, OS01G0816100, OS01G0821600, OS01G0826400, OS01G0862800, OS02G0181300, OS02G0241200, OS02G0462800, OS02G0654700, OS02G0677300, OS03G0181100, OS03G0191900, OS03G0437200, OS03G0764100, OS04G0610400, OS04G0669200, OS05G0322900, OS05G0442700, OS05G0474800, OS05G0497300, OS05G0537100, OS05G0571200, OS06G0127100, OS06G0726300, OS08G0386200, OS08G0490100, OS09G0334500, OS09G04…	1738	35	2.4e-11	2.475e-08	Biological Process
	GO:0051252	regulation of RNA metabolic process	OS01G0134700, OS01G0313300, OS01G0816100, OS01G0821600, OS01G0826400, OS01G0862800, OS02G0181300, OS02G0241200, OS02G0462800, OS02G0654700, OS02G0677300, OS03G0181100, OS03G0191900, OS03G0437200, OS03G0764100, OS04G0610400, OS04G0669200, OS05G0322900, OS05G0442700, OS05G0474800, OS05G0497300, OS05G0537100, OS05G0571200, OS06G0127100, OS06G0726300, OS08G0386200, OS08G0490100, OS09G0334500, OS09G04…	1770	35	4e-11	3.437e-08	Biological Process
	GO:0019219	regulation of nucleobase-containing compound metabolic process	OS01G0134700, OS01G0313300, OS01G0816100, OS01G0821600, OS01G0826400, OS01G0862800, OS02G0181300, OS02G0241200, OS02G0462800, OS02G0654700, OS02G0677300, OS03G0181100, OS03G0191900, OS03G0437200, OS03G0764100, OS04G0610400, OS04G0669200, OS05G0322900, OS05G0442700, OS05G0474800, OS05G0497300, OS05G0537100, OS05G0571200, OS06G0127100, OS06G0726300, OS08G0386200, OS08G0490100, OS09G0334500, OS09G04…	1814	35	8e-11	5.893e-08	Biological Process
	GO:0031323	regulation of cellular metabolic process	OS01G0134700, OS01G0135700, OS01G0313300, OS01G0816100, OS01G0821600, OS01G0826400, OS01G0862800, OS02G0181300, OS02G0241200, OS02G0462800, OS02G0654700, OS02G0677300, OS03G0107700, OS03G0181100, OS03G0191900, OS03G0437200, OS03G0764100, OS04G0610400, OS04G0669200, OS05G0322900, OS05G0442700, OS05G0474800, OS05G0497300, OS05G0537100, OS05G0571200, OS06G0127100, OS06G0726300, OS08G0386200, OS08G04…	2256	39	1.2e-10	7.734e-08	Biological Process
	GO:0006351	transcription, DNA-templated	OS01G0134700, OS01G0313300, OS01G0816100, OS01G0821600, OS01G0826400, OS01G0862800, OS02G0181300, OS02G0241200, OS02G0462800, OS02G0654700, OS02G0677300, OS03G0181100, OS03G0191900, OS03G0437200, OS03G0764100, OS04G0610400, OS04G0669200, OS05G0322900, OS05G0442700, OS05G0474800, OS05G0497300, OS05G0537100, OS05G0571200, OS06G0127100, OS06G0726300, OS08G0386200, OS08G0490100, OS09G0334500, OS09G04…	1858	35	1.5e-10	7.734e-08	Biological Process
	GO:0051171	regulation of nitrogen compound metabolic process	OS01G0134700, OS01G0135700, OS01G0313300, OS01G0816100, OS01G0821600, OS01G0826400, OS01G0862800, OS02G0181300, OS02G0241200, OS02G0462800, OS02G0654700, OS02G0677300, OS03G0181100, OS03G0191900, OS03G0437200, OS03G0764100, OS04G0610400, OS04G0669200, OS05G0322900, OS05G0442700, OS05G0474800, OS05G0497300, OS05G0537100, OS05G0571200, OS06G0127100, OS06G0726300, OS08G0386200, OS08G0490100, OS09G03…	1968	36	1.7e-10	7.734e-08	Biological Process
	GO:0097659	nucleic acid-templated transcription	OS01G0134700, OS01G0313300, OS01G0816100, OS01G0821600, OS01G0826400, OS01G0862800, OS02G0181300, OS02G0241200, OS02G0462800, OS02G0654700, OS02G0677300, OS03G0181100, OS03G0191900, OS03G0437200, OS03G0764100, OS04G0610400, OS04G0669200, OS05G0322900, OS05G0442700, OS05G0474800, OS05G0497300, OS05G0537100, OS05G0571200, OS06G0127100, OS06G0726300, OS08G0386200, OS08G0490100, OS09G0334500, OS09G04…	1867	35	1.8e-10	7.734e-08	Biological Process
	GO:0032774	RNA biosynthetic process	OS01G0134700, OS01G0313300, OS01G0816100, OS01G0821600, OS01G0826400, OS01G0862800, OS02G0181300, OS02G0241200, OS02G0462800, OS02G0654700, OS02G0677300, OS03G0181100, OS03G0191900, OS03G0437200, OS03G0764100, OS04G0610400, OS04G0669200, OS05G0322900, OS05G0442700, OS05G0474800, OS05G0497300, OS05G0537100, OS05G0571200, OS06G0127100, OS06G0726300, OS08G0386200, OS08G0490100, OS09G0334500, OS09G04…	1870	35	1.8e-10	7.734e-08	Biological Process
