# Supplementary material for: Plasma membrane H+-ATPase overexpression increases rice yield via simultaneous enhancement of nutrient uptake and photosynthesis
Source: Nat Commun. 2021 Feb 2;12:735. doi: 10.1038/s41467-021-20964-4 (PMC7854686; doi:10.1038/s41467-021-20964-4)
Supplement: Supplementary file 8 — Source Data [file 41467_2021_20964_MOESM8_ESM.zip]

Archive with 2 entries (2 files):
- Source Data.xlsx
- p-values.docx
