# Supplementary material for: Plasma membrane H+-ATPase overexpression increases rice yield via simultaneous enhancement of nutrient uptake and photosynthesis
Source: Nat Commun. 2021 Feb 2;12:735. doi: 10.1038/s41467-021-20964-4 (PMC7854686; doi:10.1038/s41467-021-20964-4)
Supplement: Supplementary file 8 — Source Data [file 41467_2021_20964_MOESM8_ESM.zip › Source Data.xlsx]

## Sheet: FIG.1
Fig. 1 Plasma membrane (PM) H+-ATPase regulates ammonium (NH4+) uptake in rice
FIG1.a (μmol h-1 g-1 DW)	DK		WL				FIG1.b (mmol m-2 s-1 )	DK		WL
	MOCK	FC	MOCK	FC				MOCK	FC	MOCK	FC
Replicate 1	10.2033	12.2999	12.3329	14.1574			Replicate 1	0.150986	0.0958754	1.97054	2.65202
Replicate 2	10.9231	12.1632	12.6533	14.5399			Replicate 2	0.147415	0.171817	2.71573	2.2484
Replicate 3	10.2218	12.2007	13.1482	13.6887			Replicate 3	0.0585968	0.116917	2.62151	2.40398
AVERAGE	10.4494	12.2213	12.7115	14.1287			AVERAGE	0.118999	0.128203	2.43593	2.4348

## Sheet: FIG.2  
Fig. 2 OSA1 overexpression promotes nitrogen (N) and carbon (C) uptake in rice
Fig. 2b.Dry Weight of root (g/plant)	WT	OSA1#1	OSA1#2	OSA1#3		Fig. 2a. Phenotypes of 4-week-old WT and OSA1-overexpressing (ox) plants.
Replicate 1	0.43	0.5691	0.5597	0.5781
Replicate 2	0.42	0.557	0.5478	0.5658
Replicate 3	0.37	0.4723	0.4644	0.4797
AVERAGE	0.406667	0.5328	0.523967	0.5412
Fig. 2b.Dry Weight of Shoot (g/plant)	WT	OSA1#1	OSA1#2	OSA1#3
Replicate 1	2.89	3.4995	3.4414	3.5547
Replicate 2	2.97	3.5964	3.5367	3.6531
Replicate 3	3.24	3.8022	3.7391	3.8622
AVERAGE	3.03333	3.6327	3.5724	3.69
Fig. 2c.OSA1 Expr in root	WT	OSA1#1	OSA1#2	OSA1#3
Replicate 1	1.00374	7.39742	9.03102	9.63073
Replicate 2	1.12682	7.68408	8.42509	7.43126
Replicate 3	0.869447	7.13969	8.40072	7.24021
AVERAGE	1	7.40706	8.61895	8.10074
Fig. 2c.OSA1 Expr in leaf	WT	OSA1#1	OSA1#2	OSA1#3
Replicate 1	0.991358	3.85804	6.0645	5.28373
Replicate 2	0.991869	3.82457	4.2328	5.13367
Replicate 3	1.01677	3.00335	4.409	5.51865
AVERAGE	1	3.56199	4.9021	5.31202		Fig. 2d and 3d. PM H+-ATPase Protein in root
Fig. 2d.ATPase Pro. in root	WT	OSA1#1	OSA1#2	OSA1#3
Replicate 1	1	1.82897	1.29368	1.22533
Replicate 2	1	1.36722	1.23287	1.33857
Replicate 3	1	1.27516	1.17409	1.1765
AVERAGE	1	1.49045	1.23355	1.2468
Fig. 2d.ATPase Pro. in leaf	WT	OSA1#1	OSA1#2	OSA1#3
Replicate 1	1	1.58924	1.9202	1.78409
Replicate 2	1	1.54975	1.32524	1.22908
Replicate 3	1	1.35979	1.37921	1.52652
AVERAGE	1	1.49959	1.54155	1.51323
Fig. 2e.ATPase Activ. in root (μmol Pi mg-1min-1)	WT	OSA1#1	OSA1#2	OSA1#3
Replicate 1	2.9003	3.7404	3.7207	3.3192
Replicate 2	2.9505	4.3024	3.9582	4.0818
Replicate 3	2.9225	3.8589	3.5511	3.89
AVERAGE	2.92443	3.96723	3.74333	3.76367
Fig. 2e.ATPase Activ. in leaves (μmol Pi mg-1min-1)	WT	OSA1#1	OSA1#2	OSA1#3
Replicate 1	2.8951	3.8496	3.5124	3.8541
Replicate 2	2.8819	4.0197	3.824	3.8628
Replicate 3	2.8058	3.5636	3.405	3.6704
AVERAGE	2.86093	3.81097	3.58047	3.79577
Fig. 2f. 15N-NH4+ Absorption (μmol h-1 g-1 DW)
0.5 mM 15N-NH4+	WT	OSA1#1	OSA1#2	OSA1#3
Replicate 1	52.7536	62.6227	62.7838	61.0526
Replicate 2	52.1866	62.4675	61.2688	60.2989
Replicate 3	54.1469	61.6237	58.745	59.1891
Replicate 4	52.8531	61.8855	59.5213	61.1508
Replicate 5	50.4087	59.111	61.8396	60.8841		Fig. 2d and 3d.PM H+-ATPase Protein in leaves
Replicate 6	51.7341	60.1193	60.8442	60.3684
AVERAGE	52.3472	61.305	60.8338	60.4906
1 mM 15N-NH4+	WT	OSA1#1	OSA1#2	OSA1#3
Replicate 1	60.2488	71.2095	75.5721	74.7518
Replicate 2	62.9728	70.6645	70.6298	69.2049
Replicate 3	57.8982	80.0271	71.1745	74.918
Replicate 4	57.15	76.65	71.7148	67.9241
Replicate 5	60.2994	78.5656	75.0046	71.712
Replicate 6	63.3206	69.5568	67.8542	80.4848
AVERAGE	60.315	74.4456	71.9917	73.1659
2 mM 15N-NH4+	WT	OSA1#1	OSA1#2	OSA1#3
Replicate 1	77.484	95.5513	89.7117	91.8391
Replicate 2	78.2696	92.6903	91.6853	89.8936
Replicate 3	80.432	90.8417	87.2608	94.7751
Replicate 4	80.2496	90.9444	90.3449	94.0389
Replicate 5	75.486	90.2801	95.3823	90.7407
Replicate 6	76.8517	99.684	87.4608	94.9634
AVERAGE	78.1288	93.332	90.3076	92.7085
4 mM 15N-NH4+	WT	OSA1#1	OSA1#2	OSA1#3
Replicate 1	89.0988	106.358	94.746	103.308
Replicate 2	93.8825	102.642	111.264	95.6342
Replicate 3	91.5839	101.948	107.237	105.58
Replicate 4	91.5941	102.841	102.332	101.386
Replicate 5	88.0605	110.609	98.1432	105.707
Replicate 6	92.8216	93.1408	111.028	101.252
AVERAGE	91.1736	102.923	104.125	102.144
8 mM 15N-NH4+	WT	OSA1#1	OSA1#2	OSA1#3
Replicate 1	101.628	118.253	114.675	113.968
Replicate 2	101.127	114.591	116.396	117.239
Replicate 3	99.1984	115.245	114.418	113.053
Replicate 4	102.529	116.855	114.361	117.184
Replicate 5	98.7061	109.897	114.112	114.828
Replicate 6	96.401	116.282	119.052	113.458
AVERAGE	99.9316	115.187	115.502	114.955
Fig. 2g.Total N amount in root (mg/plant)	WT	OSA1#1	OSA1#2	OSA1#3
Replicate 1	9.40048	13.1279	14.034	14.8869
Replicate 2	9.18187	12.8488	13.7356	14.5701
Replicate 3	8.08879	10.895	11.6444	12.3529
AVERAGE	8.89038	12.2906	13.138	13.9366
Fig. 2g.Total N amount in leaf (mg/plant)	WT	OSA1#1	OSA1#2	OSA1#3
Replicate 1	39.3096	46.3883	46.0735	54.5754
Replicate 2	40.3977	47.6728	47.3494	56.0861
Replicate 3	44.0702	50.4008	50.0591	59.2964
AVERAGE	41.2592	48.154	47.8273	56.6526
Fig. 2h.Total C amount in root (mg/plant)	WT	OSA1#1	OSA1#2	OSA1#3
Replicate 1	161.03	239.729	224.123	228.498
Replicate 2	157.285	234.632	219.358	223.636
Replicate 3	138.56	198.953	185.962	189.604
AVERAGE	152.292	224.438	209.815	213.913
Fig. 2h.Total C amount in leaf (mg/plant)	WT	OSA1#1	OSA1#2	OSA1#3
Replicate 1	419.967	529.01	514.742	584.492
Replicate 2	431.592	543.658	528.996	579.287
Replicate 3	470.828	574.769	559.27	599.728
AVERAGE	440.796	549.146	534.336	587.836

## Sheet: FIG.3
Fig. 3 osa1 mutant plants exhibit lower N uptake and decreased C content.
Fig. 3b.Dry Weight of root (g/plant)	WT	osa1-1	osa1-2	osa1-3		Fig. 3a. Phenotypes of WT and osa1 plants
Replicate 1	0.43	0.28	0.21	0.22
Replicate 2	0.42	0.25	0.16	0.19
Replicate 3	0.37	0.29	0.21	0.23
AVERAGE	0.406667	0.273333	0.193333	0.213333
Fig. 3b.Dry Weight of Shoot (g/plant)	WT	osa1-1	osa1-2	osa1-3
Replicate 1	2.89	1.73	1.82	2.04
Replicate 2	2.97	1.88	1.69	2
Replicate 3	3.24	1.98	1.73	1.89
AVERAGE	3.03333	1.86333	1.74667	1.97667
Fig. 3c.OSA1 Expr in root	WT	osa1-1	osa1-2	osa1-3
Replicate 1	1.00374	0.0497529	0.0444016	0.070652
Replicate 2	1.12682	0.100374	0.0514162	0.0532964
Replicate 3	0.869447	0.106593	0.0326865	0.0511269
AVERAGE	1	0.0855731	0.0428348	0.0583584
Fig. 3c.OSA1 Expr in leaves	WT	osa1-1	osa1-2	osa1-3
Replicate 1	0.991358	0.063254	0.14937	0.119587
Replicate 2	0.991869	0.0503763	0.140861	0.159695
Replicate 3	1.01677	0.0883855	0.101604	0.122367
AVERAGE	1	0.0673386	0.130612	0.133883
Fig. 3d.ATPase Pro. in root	WT	osa1-1	osa1-2	osa1-3
Replicate 1	1	0.687614	0.309426	0.537518
Replicate 2	1	0.709552	0.763565	0.626316
Replicate 3	1	0.809026	0.68937	0.557692
AVERAGE	1	0.735397	0.587454	0.573842
Fig. 3d.ATPase Pro. in leaves	WT	osa1-1	osa1-2	osa1-3
Replicate 1	1	0.656758	0.772975	0.719335
Replicate 2	1	0.266335	0.322469	0.335426
Replicate 3	1	0.317561	0.30018	0.63738
AVERAGE	1	0.413552	0.465208	0.564047
Fig. 3e.ATPase Activ. in root (μmol Pi mg-1min-1)	WT	osa1-1	osa1-2	osa1-3
Replicate 1	2.9003	2.2357	2.5289	2.0594
Replicate 2	2.9505	2.7451	2.6903	2.5326
Replicate 3	2.9225	2.4621	2.4136	2.4136
AVERAGE	2.92443	2.48097	2.54427	2.3352
Fig. 3e.ATPase Activ. in leaves (μmol Pi mg-1min-1)	WT	osa1-1	osa1-2	osa1-3
Replicate 1	2.8951	2.1786	2.4631	1.9955
Replicate 2	2.8819	2.629	2.5742	2.412
Replicate 3	2.8058	2.346	2.2975	2.293
AVERAGE	2.86093	2.38453	2.44493	2.2335
Fig. 3f. 15N-NH4+ Absorption (μmol h-1 g-1 DW)
0.5 mM 15N-NH4+	WT	osa1-1	osa1-2	osa1-3
Replicate 1	52.7536	43.8854	44.835	41.4361
Replicate 2	52.1866	42.847	41.4292	43.5761
Replicate 3	54.1469	43.3736	43.6655	43.2258
Replicate 4	52.8531	44.9855	41.4429	42.5927
Replicate 5	50.4087	42.4646	43.5247	41.7582
Replicate 6	51.7341	43.2825	44.4198	42.2188
AVERAGE	52.3472	43.4731	43.2195	42.4679
1 mM 15N-NH4+	WT	osa1-1	osa1-2	osa1-3
Replicate 1	60.2488	50.6164	48.2804	58.6648
Replicate 2	62.9728	52.9158	53.2509	51.9199
Replicate 3	57.8982	50.9689	54.6223	52.1503
Replicate 4	57.15	59.5783	53.7281	54.7005
Replicate 5	60.2994	47.8621	55.7253	46.2918
Replicate 6	63.3206	43.6724	51.1844	47.1349
AVERAGE	60.315	50.9356	52.7986	51.8104
2 mM 15N-NH4+	WT	osa1-1	osa1-2	osa1-3
Replicate 1	77.484	69.2161	70.5253	70.8587
Replicate 2	78.2696	69.5216	68.3237	67.9603
Replicate 3	80.432	69.4881	71.7581	71.4642
Replicate 4	80.2496	68.9671	70.7822	71.093
Replicate 5	75.486	65.8267	69.1015	69.9738
Replicate 6	76.8517	70.2951	70.8017	66.6925
AVERAGE	78.1288	68.8858	70.2154	69.6737
4 mM 15N-NH4+	WT	osa1-1	osa1-2	osa1-3
Replicate 1	89.0988	86.846	77.1199	77.5858
Replicate 2	93.8825	81.9645	81.6576	79.3747
Replicate 3	91.5839	72.6961	78.6563	74.2802
Replicate 4	91.5941	80.2989	77.8726	83.0789
Replicate 5	88.0605	77.3768	80.9089	78.1604
Replicate 6	92.8216	80.7517	87.4677	82.5783
AVERAGE	91.1736	79.989	80.6138	79.1764
8 mM 15N-NH4+	WT	osa1-1	osa1-2	osa1-3
Replicate 1	101.628	95.6545	94.0666	90.4222
Replicate 2	101.127	91.0633	93.5686	88.6045
Replicate 3	99.1984	95.0296	86.7641	92.8525
Replicate 4	102.529	92.8578	89.767	92.6036
Replicate 5	98.7061	95.2831	91.2567	91.4346
Replicate 6	96.401	94.0245	95.7248	94.4527
AVERAGE	99.9316	93.9855	91.858	91.7283
Fig. 3g.Total N amount in root (mg/plant)	WT	osa1-1	osa1-2	osa1-3
Replicate 1	9.40048	5.2291	3.74486	3.97535
Replicate 2	9.18187	4.66884	2.85323	3.43326
Replicate 3	8.08879	5.41585	3.74486	4.15605
AVERAGE	8.89038	5.1046	3.44765	3.85488
Fig. 3g.Total N amount in leaf (mg/plant)	WT	osa1-1	osa1-2	osa1-3
Replicate 1	39.3096	20.0328	20.2217	24.0707
Replicate 2	40.3977	21.7697	18.7773	23.5987
Replicate 3	44.0702	22.9277	19.2218	22.3008
AVERAGE	41.2592	21.5767	19.407	23.3234
Fig. 3h.Total C amount in root (mg/plant)	WT	osa1-1	osa1-2	osa1-3
Replicate 1	161.03	99.4572	73.8824	80.0382
Replicate 2	157.285	88.8011	56.2914	69.1239
Replicate 3	138.56	103.009	73.8824	83.6763
AVERAGE	152.292	97.0892	68.0187	77.6128
Fig. 3h.Total C amount in leaf (mg/plant)	WT	osa1-1	osa1-2	osa1-3
Replicate 1	419.967	242.681	261.938	285.018
Replicate 2	431.592	263.723	243.228	279.43
Replicate 3	470.828	277.751	248.985	264.061
AVERAGE	440.796	261.385	251.384	276.17

## Sheet: FIG.4
Fig. 4 Stomatal and photosynthetic properties of OSA1-ox plants.
Fig. 4b. % open stomata							Fig. 4c. Stomatal conductance （mol m-2 s-1）							Fig. 4d. CO2 assimilation rate (μmol m-2 s-1)						Fig. 4a. Representative stomata in the epidermis of WT plants.
DK treatment	WT	OSA1#1	OSA1#2	OSA1#3			DK treatment	WT	OSA1#1	OSA1#2	OSA1#3			DK treatment	WT	OSA1#1	OSA1#2	OSA1#3
Replicate 1	14.5833	11.7647	11.3208	11.5385			Replicate 1	0.0218	0.0144	0.0196	0.0148			Replicate 1	-0.392	-0.3905	-0.792	-1.0357
Replicate 2	17.8571	21.5686	23.7288	18.1818			Replicate 2	0.0196	0.0149	0.0299	0.0305			Replicate 2	-0.9998	-0.7785	-0.9787	-1.084
Replicate 3	21.5686	16.6667	20.7547	24.5283			Replicate 3	0.0191	0.0195	0.0247	0.0337			Replicate 3	-0.583	-0.9586	-0.154	-1.1108
AVERAGE	18.003	16.6667	18.6014	18.0829			AVERAGE	0.0201667	0.0162667	0.0247333	0.0263333			AVERAGE	-0.658267	-0.7092	-0.641567	-1.07683
RL+BL treatment	WT	OSA1#1	OSA1#2	OSA1#3			WL treatment	WT	OSA1#1	OSA1#2	OSA1#3			WL treatment	WT	OSA1#1	OSA1#2	OSA1#3
Replicate 1	30.9091	50.9434	57.1429	53			Replicate 1	0.3862	0.7102	0.979	0.915			Replicate 1	11.7456	16.0382	16.6139	15.1548
Replicate 2	34.4262	45.4545	48.1481	48.7179			Replicate 2	0.3453	0.716	0.9105	0.8619			Replicate 2	12.298	13.9291	12.7457	15.2901
Replicate 3	38.1356	46.281	47.3684	54.386			Replicate 3	0.4829	0.7572	0.7651	0.7263			Replicate 3	10.7995	13.881	15.2674	13.3172
AVERAGE	34.4903	47.5596	50.8865	52.0346			AVERAGE	0.4048	0.7278	0.884867	0.8344			AVERAGE	11.6144	14.6161	14.8757	14.5874
ABA treatment	WT	OSA1#1	OSA1#2	OSA1#3			DK treatment 2	WT	OSA1#1	OSA1#2	OSA1#3			DK treatment 2	WT	OSA1#1	OSA1#2	OSA1#3
Replicate 1	15.3061	16.6667	12.6214	15.1515			Replicate 1	0.022	0.0197	0.0153	0.0121			Replicate 1	-1.1193	-0.6856	-0.4846	-0.9159
Replicate 2	15.0943	17.1429	16.2162	15.5963			Replicate 2	0.0163	0.0138	0.0221	0.0144			Replicate 2	-0.6647	-0.7678	-0.6283	-0.6368
Replicate 3	15.7895	19.3878	20.5607	18.8119			Replicate 3	0.0308	0.0172	0.0161	0.0251			Replicate 3	-0.7841	-0.5463	-0.8612	-0.854
AVERAGE	15.3966	17.7324	16.4661	16.5199			AVERAGE	0.0230333	0.0169	0.0178333	0.0172			AVERAGE	-0.856033	-0.666567	-0.658033	-0.802233
Fig. 4d and 4e	WT			OSA1#1			OSA1#2			OSA1#3				Fig. 4f	WT		OSA1#1		OSA1#2		OSA1#3
	Irradiance	Stomatal conductance （mol m-2 s-1）	CO2 assimilation rate (μmol m-2 s-1)	Irradiance	Stomatal conductance （mol m-2 s-1）	CO2 assimilation rate (μmol m-2 s-1)	Irradiance	Stomatal conductance （mol m-2 s-1）	CO2 assimilation rate (μmol m-2 s-1)	Irradiance	Stomatal conductance （mol m-2 s-1）	CO2 assimilation rate (μmol m-2 s-1)			Ci	CO2 assimilation rate (μmol m-2 s-1)	Ci	CO2 assimilation rate (μmol m-2 s-1)	Ci	CO2 assimilation rate (μmol m-2 s-1)	Ci	CO2 assimilation rate (μmol m-2 s-1)
Replicate 1	-0.171426	-0.0203038	-1.27329	-0.256603	0.00965359	-0.624665	0.0168692	-0.011515	-0.748633	-0.140426	-0.0391488	-0.616882		Replicate 1	53.1852	-1.5775	48.9299	-0.26538	47.4258	0.267571	49.4491	-0.647545
	50.5182	0.0480404	-0.784033	48.0868	0.0429849	0.739095	48.0144	0.0531606	2.88069	47.2383	0.0543415	2.35421			85.2109	1.39431	83.0071	5.93265	83.6981	5.23049	86.4299	4.13525
	101.522	0.0975079	3.13073	102.953	0.184734	7.12395	98.7713	0.118488	6.34415	100.648	0.161092	6.27082			104.504	5.51335	121.446	11.392	119.219	10.3704	122.236	9.8824
	151.117	0.139301	4.78126	149.104	0.2556	9.44281	152.027	0.193337	9.64852	151.377	0.231684	8.15614			137.454	10.3246	161.777	16.6384	157.703	15.9455	160.978	14.6116
	203.354	0.232297	8.46874	207.458	0.316388	11.1839	201.305	0.324765	12.6387	204.614	0.273657	10.1287			238.091	18.2636	284.306	28.0149	273.761	24.2228	279.079	24.333
	497.315	0.37274	14.8668	494.863	0.546476	19.7817	508.741	0.552145	22.4646	501.253	0.424329	19.6169			339.683	21.8456	418.238	31.8645	386.722	27.6621	398.091	30.1699
	1007.89	0.444975	17.8119	1006.72	0.705524	25.9048	1001.56	0.829441	26.38	991.692	0.744459	24.3701			529.649	24.7485	652.963	33.0095	574.959	30.7738	614.428	32.5995
	1506.47	0.590414	19.6108	1503.44	0.876594	27.7756	1499.37	1.08595	27.7513	1496.24	1.05012	27.2866			711.177	29.0711	891.382	34.4478	791.404	31.7135	849.722	33.9359
Replicate 2	-0.160679	0.0079532	-0.00491652	-0.131789	0.0295114	-1.11093	-0.14992	-0.0210966	-1.32124	-0.190192	-0.0831176	0.977883			1342.44	28.0607	1377.43	33.646	1234.34	34.0109	1320.13	33.2837
	49.7304	0.0379029	-0.231219	52.0523	0.0823645	3.82153	49.0931	0.0624586	2.26082	46.7893	0.076827	3.08434		Replicate 2	48.5936	-0.39315	49.5333	-0.524348	50.811	-1.54097	48.7307	-0.0405709
	104.424	0.150775	5.07447	99.2602	0.161229	6.26175	99.311	0.304975	6.12162	100.143	0.212889	6.55262			84.4595	4.52493	82.2939	4.13474	89.5492	4.22698	86.6025	5.53142
	152.751	0.181535	8.14958	153.479	0.359685	9.26255	152.787	0.44791	9.51526	149.857	0.250641	9.61119			120.959	7.38158	119.059	10.1515	129.013	10.2545	126.719	11.2373
	204.65	0.221438	9.88055	208.015	0.357557	12.0859	204.48	0.537637	12.1691	202.584	0.291322	12.6072			158.856	11.3121	160	14.5578	170.635	15.383	167.515	15.8274
	503.637	0.394885	17.7924	502.611	0.608331	19.4262	493.934	0.770579	21.8247	500.77	0.480733	20.0652			277.698	20.5539	273.9	24.8795	298.994	25.2114	293.418	23.9571
	993.602	0.481638	20.8765	998.41	0.777803	24.7339	1006.81	1.05594	28.4628	1010.25	1.16305	24.5885			410.649	24.3678	389.301	28.9238	436.644	28.6587	426.422	27.8101
	1501.37	0.58959	22.7934	1501.87	1.03356	25.5362	1496.45	1.34543	31.2728	1502.74	1.57292	26.7192			632.993	26.7493	575.729	31.0928	666.24	33.6606	656.621	32.3495
Replicate 3	-0.228364	0.0251576	-0.529822	-0.067685	-0.0921497	-0.185464	-0.186192	-0.00709247	-0.486474	-0.0961517	-0.0542158	-0.612491			870.033	28.1515	805.08	33.092	912.821	32.5231	904.13	31.8563
	46.0508	0.00800283	0.858888	44.4764	-0.0303343	2.63769	50.4252	0.100947	0.942469	51.2825	0.108641	2.77535			1334.9	27.7383	1274.6	34.1132	1393.46	34.0752	1392.76	31.1688
	106.081	0.11524	4.30181	103.219	0.24644	7.52216	103.111	0.279793	5.47086	103.599	0.158791	5.3429		Replicate 3	48.6478	-0.151473	47.4258	0.267571	49.927	-1.15565	51.4461	-1.15549
	154.973	0.2211	8.8356	151.048	0.40933	10.4776	151.227	0.264226	9.01657	150.855	0.293013	8.73685			84.2045	1.54087	83.6981	5.23049	86.4174	4.89418	88.214	2.65652
	204.146	0.232109	11.0142	204.91	0.46139	12.5312	203.401	0.314219	11.2342	203.292	0.379548	10.9883			115.432	5.55884	119.219	10.3704	125.779	10.4345	125.454	6.3225
	505.54	0.461854	17.6594	505.111	0.65102	22.3291	505.479	0.568239	21.0929	503.474	0.618526	20.8738			160.831	11.5014	157.703	15.9455	167.189	15.2341	163.712	11.1766
	1013.78	0.622121	21.3671	998.693	1.19066	26.3076	1000.41	0.807131	25.3997	1001.29	0.860712	26.5024			282.574	19.5759	273.761	24.2228	292.91	25.02	274.829	20.6058
	1510.02	0.748584	22.2052	1504.64	1.65766	30.2779	1500.98	0.906617	27.0785	1501.14	1.15325	30.1127			411.672	23.1655	386.722	27.6621	437.235	26.4539	383.399	26.234
															643.813	24.9858	574.959	30.7738	665.134	30.3846	591.095	28.6301
															878.2	26.7289	791.404	31.7135	894.836	33.5208	812.807	30.7457
															1358.31	30.4395	1234.34	34.0109	1383.01	31.8175	1223.37	37.0241

## Sheet: FIG.5 and Suppl Fig. 9a-c
Fig. 5 Differentially expressed genes (DEGs) enrichment caused by the modification of OSA1 in rice.
FIG.5a and Supplementary Figure 9 a ,b ,c																																																Fig5.b
Up-and down-regulated genes from OSA1-ox leaves												Up-and down-regulated genes from OSA1-ox roots												Up-and down-regulated genes from osa1-2 leaves												Up-and down-regulated genes from osa1-2 roots												reference_id	gene name
reference_id	annotation	sig.	log 2 FC	FDR	wt_leaf-1 rpm	wt_leaf-2 rpm	wt_leaf-3 rpm	OSA1#2-Leaf-1 rpm	OSA1#2-Leaf-2 rpm	OSA1#2-Leaf-3 rpm		reference_id	annotation	sig.	log 2 FC	FDR	wt-root_1 rpm	wt-root_2 rpm	wt-root_3 rpm	OSA1#2-root_1 rpm	OSA1#2-root_2 rpm	OSA1#2-root_3 rpm		reference_id	annotation	sig.	log 2 FC	FDR	wt_leaf-1 rpm	wt_leaf-2 rpm	wt_leaf-3 rpm	osa1-2-leaf_1 rpm	osa1-2-leaf_2 rpm	osa1-2-leaf_3 rpm		reference_id	annotation	sig.	log 2 FC	FDR	wt-root_1 rpm	wt-root_2 rpm	wt-root_3 rpm	osa1-2-root_1 rpm	osa1-2-root_2 rpm	osa1-2-root_3 rpm		Os01t0938100-01	OsPsb28
Os03t0115800-01	Conserved hypothetical protein.	up	11.4688	5.01088e-236	0	0	0	331	288	327		Os07t0511400-01	Hypothetical protein.	up	11.1153	6.96767e-168	0	1	0	1407	757	606		Os03t0115800-01	Conserved hypothetical protein.	up	11.4144	4.51443e-277	0	0	0	425	330	431		Os07t0511400-01	Hypothetical protein.	up	11.2046	0	0	1	0	606	892	975		Os02t0578400-01	OsPsbQ
Os04t0397800-02	Conserved hypothetical protein.	up	11.4146	2.12268e-226	0	0	0	308	237	374		Os03t0629800-01	Conserved hypothetical protein.	up	10.4048	1.22509e-49	0	0	0	116	201	135		Os03t0115800-02	Conserved hypothetical protein.	up	11.1969	3.13649e-240	0	0	0	362	281	377		Os03t0629800-01	Conserved hypothetical protein.	up	9.6971	2.94124e-82	0	0	0	70	84	109		Os05t0560000-01	OsPsaH
Os03t0115800-02	Conserved hypothetical protein.	up	11.3115	1.36972e-222	0	0	0	292	258	299		Os03t0115800-02	Conserved hypothetical protein.	up	10.1652	2.61482e-193	3	2	3	3381	3213	1909		Os12t0508400-00	Conserved hypothetical protein.	up	10.2334	1.30953e-121	0	0	0	190	134	199		Os03t0115800-02	Conserved hypothetical protein.	up	9.5196	0	3	2	3	1056	1532	1998		Os06t0326400-01	OsPFPA2
Os04t0397800-01	Conserved hypothetical protein.	up	11.2282	1.8874e-185	0	0	0	268	204	337		Os12t0508400-00	Conserved hypothetical protein.	up	10.1631	6.94709e-68	0	0	0	145	150	101		Os04t0422300-01	Protein of unknown function DUF6, transmembrane domain containing protein.	up	10.1897	3.21003e-95	0	0	0	196	126	187		Os03t0115800-01	Conserved hypothetical protein.	up	9.4095	0	3	2	5	1205	1769	2282		Os07t0147500-01	OsPsbR1
Os06t0204100-00	Similar to Cytochrome P450 family protein, expressed.	up	10.9998	3.8216e-179	0	0	0	213	202	271		Os03t0115800-01	Conserved hypothetical protein.	up	10.0509	2.61482e-193	3	2	5	3732	3741	2206		Os04t0483450-00	Hypothetical conserved gene.	up	10.0204	6.20671e-105	0	0	0	156	127	168		Os07t0501133-00	Hypothetical gene.	up	9.22801	8.43192e-69	0	0	0	45	64	82		Os07t0152900-04	OsGLO4
Os11t0437600-01	Protein of unknown function DUF506, plant family protein.	up	10.9224	0	1	1	1	1739	1526	2098		Os06t0204100-00	Similar to Cytochrome P450 family protein, expressed.	up	9.97443	2.33223e-35	0	0	0	234	80	59		Os03t0629800-01	Conserved hypothetical protein.	up	9.51156	2.76505e-62	0	0	0	124	94	98		Os07t0501100-01	Similar to Chalcone synthase 2 (EC 2.3.1.74) (Naringenin-chalcone synthase 2).	up	8.7655	1.38424e-142	0	1	0	108	161	191		Os12t0274700-02	OsRbcS
Os03t0299700-01	Conserved hypothetical protein.	up	10.5861	1.7266e-134	0	0	0	164	162	187		Os10t0141200-00	Similar to Protein kinase domain containing protein.	up	8.88666	5.34738e-36	0	0	0	72	48	44		Os08t0410900-01	Hypothetical gene.	up	9.01213	0	0	0	2	596	441	611		Os12t0508400-00	Conserved hypothetical protein.	up	8.42029	1.01518e-40	0	0	0	27	32	50		Os05t0555600-02	OsNADH-GOGAT2
Os06t0559600-01	Hypothetical conserved gene.	up	10.0599	9.39815e-105	0	0	0	112	101	145		Os03t0282300-00	Hypothetical conserved gene.	up	8.78581	6.70812e-37	0	0	0	54	73	29		Os02t0216200-01	Conserved hypothetical protein.	up	8.96691	6.61522e-49	0	0	0	66	63	88		Os02t0216200-01	Conserved hypothetical protein.	up	7.89994	3.91626e-21	0	0	0	19	21	36		Os07t0658400-02	OsFd-GOGAT
Os08t0240200-01	Conserved hypothetical protein.	up	10.021	0	0	0	2	689	529	818		Os03t0299700-01	Conserved hypothetical protein.	up	8.68663	1.72118e-219	2	1	4	931	1089	634		Os04t0397800-02	Conserved hypothetical protein.	up	8.79054	2.62932e-44	0	0	0	62	56	74		Os04t0510000-01	Similar to OSIGBa0157K09-H0214G12.6 protein.	up	7.76617	1.12109e-15	0	0	0	12	35	22		Os04t0659100-03	OsGS2
Os04t0280500-00	Similar to Non-S-locus F-box-like protein 2011 (Fragment).	up	9.6884	2.34334e-181	1	0	0	317	308	309		Os07t0472300-01	Conserved hypothetical protein.	up	8.67766	1.68208e-38	0	0	0	59	54	31		Os10t0419400-01	Similar to SIPL.	up	8.72193	0	0	2	3	1116	835	1143		Os02t0252400-01	Dof zinc finger transcriptional activator, Dof zinc finger transcription factor, Grain filling, GA response in aleurone cell	up	7.72963	6.90368e-24	0	0	0	21	20	26		Os02t0701300-01	OsGRF4
Os05t0195901-00	Hypothetical gene.	up	9.6363	5.4e-79	0	0	0	81	84	101		Os02t0824800-00	Hypothetical protein.	up	8.33431	2.53463e-75	0	0	1	148	156	92		Os04t0397800-01	Conserved hypothetical protein.	up	8.50123	2.09501e-36	0	0	0	48	48	61		Os05t0248200-01	Glycoside hydrolase, family 18 protein.	up	7.66024	2.10986e-20	0	0	0	14	26	24		Os01t0682001-01	OsNADH-GOGAT1
Os10t0150800-01	Protein of unknown function DUF1210 family protein.	up	9.35899	4.34072e-76	0	0	0	77	61	82		Os10t0141050-00	Hypothetical protein.	up	8.30632	2.95132e-31	0	0	0	48	37	26		Os03t0597800-01	Hypothetical conserved gene.	up	8.3869	1.04559e-33	0	0	0	56	44	45		Os05t0563300-01	Conserved hypothetical protein.	up	7.59656	7.03002e-70	0	1	0	43	72	90		Os03t0223400-01	OsGS1;2
Os12t0508400-00	Conserved hypothetical protein.	up	9.35613	1.1962e-46	0	0	0	57	82	77		Os06t0265100-00	Hypothetical conserved gene.	up	8.29514	9.97311e-99	1	1	0	269	216	170		Os05t0527700-01	UDP-glucuronosyl/UDP-glucosyltransferase family protein.	up	8.20729	6.22142e-30	0	0	0	50	38	40		Os04t0390800-01	NAD(P)-binding domain containing protein.	up	7.53564	6.7433e-19	0	0	0	8	22	30		Os01t0770700-00	OsCOPT1
Os01t0735300-01	UDP-glucuronosyl/UDP-glucosyltransferase family protein.	up	9.31091	5.96314e-206	0	0	1	268	194	265		Os05t0235701-00	Similar to Geranylgeranyl diphosphate synthase (Fragment).	up	8.18897	1.34707e-29	0	0	0	50	33	20		Os04t0510000-01	Similar to OSIGBa0157K09-H0214G12.6 protein.	up	7.7002	8.05302e-20	0	0	0	36	24	30		Os08t0410900-01	Hypothetical gene.	up	7.489	7.44222e-66	1	0	0	44	66	80		Os02t0823100-01	OsPIP1;3
Os07t0679400-01	Conserved hypothetical protein.	up	9.27463	0	1	0	1	434	333	443		Os11t0282700-01	Homeodomain-like containing protein.	up	8.1543	2.98706e-28	0	0	0	37	34	28		Os11t0491600-00	Hypothetical conserved gene.	up	7.65194	8.54502e-21	0	0	0	33	21	33		Os06t0265100-00	Hypothetical conserved gene.	up	7.35676	4.0653e-91	1	1	0	62	98	136		Os03t0218400-01	OsMST4
Os03t0629800-01	Conserved hypothetical protein.	up	9.0921	5.59345e-58	0	0	0	58	49	76		Os01t0866750-00	Hypothetical conserved gene.	up	8.14767	4.43624e-69	1	0	0	130	136	82		Os06t0265100-00	Hypothetical conserved gene.	up	7.506	1.16932e-14	0	0	0	22	26	30		Os07t0442800-01	Conserved hypothetical protein.	up	7.23784	6.97192e-150	1	2	1	112	172	211		Os07t0448100-01	OsPIP2;4
Os10t0328700-01	Tetratricopeptide-like helical domain containing protein.	up	9.01652	0	5	2	6	1845	1783	1921		Os10t0137300-00	Similar to BLN1-1.	up	8.01686	3.7457e-278	4	6	4	1443	1180	702		Os01t0896350-00	Non-protein coding transcript.	up	7.31966	1.28371e-16	0	0	0	23	23	23		Os04t0115200-01	Conserved hypothetical protein.	up	7.14244	8.89581e-140	1	2	1	106	162	195		Os01t0557500-01	OsCAX1a
Os06t0246200-00	Similar to Formin-like protein 14.	up	8.99482	1.74817e-56	0	0	0	57	44	70		Os07t0486000-02	MutS protein, Gamete development in meiosis, Regulation of crossover formation	up	7.96796	6.50802e-133	4	0	0	379	409	196		Os04t0179700-01	9-beta-pimara-7,15-diene synthase, Momilactone phytoalexins biosynthesis, Defense response	up	7.1429	9.21029e-15	0	0	0	20	17	24		Os08t0136700-01	Protein of unknown function DUF26 domain containing protein.	up	7.01052	1.86486e-15	0	0	0	3	18	20		Os02t0833500-01	OsCHX01
Os02t0772150-00	Conserved hypothetical protein.	up	8.82228	1.19302e-168	0	1	0	173	147	198		Os04t0370500-00	Similar to OSIGBa0107E14.10 protein.	up	7.92533	2.74689e-26	0	0	0	36	25	24		Os02t0320000-00	Cupin, RmlC-type domain containing protein.	up	7.09061	2.41499e-12	0	0	0	26	14	19		Os07t0500800-00	Similar to Chalcone synthase.	up	6.94485	8.35828e-15	0	0	0	8	15	16		Os04t0401700-03	OsHAK1
Os10t0328600-01	Hypothetical protein.	up	8.71097	0	6	6	11	2554	2331	3023		Os02t0772150-00	Conserved hypothetical protein.	up	7.89939	7.12148e-25	0	0	0	33	24	26		Os03t0573001-00	Conserved hypothetical protein.	up	6.95987	9.54914e-12	0	0	0	16	11	27		Os07t0500951-00	Hypothetical gene.	up	6.79011	2.90875e-13	0	0	0	7	14	14		Os05t0472700-01	OsZIP9
Os12t0147300-00	Similar to Formin-like protein 14.	up	8.46111	2.39596e-39	0	0	0	41	30	47		Os07t0486000-01	Similar to MSH4.	up	7.84537	2.6262e-132	5	0	0	404	476	226		Os08t0410950-00	Hypothetical conserved gene.	up	6.91586	4.29419e-85	1	0	1	133	106	146		Os03t0309400-01	Pectin lyase fold domain containing protein.	up	6.70504	5.47652e-12	0	0	0	7	12	14		Os02t0203000-01	OsbZIP18
Os05t0235701-00	Similar to Geranylgeranyl diphosphate synthase (Fragment).	up	8.38689	2.96684e-35	0	0	0	47	28	37		Os05t0195901-00	Hypothetical gene.	up	7.78774	1.33233e-23	0	0	0	27	27	23		Os02t0807900-01	Conserved hypothetical protein.	up	6.88654	1.88624e-12	0	0	0	19	12	20		Os02t0811501-00	Similar to predicted protein.	up	6.65046	9.96783e-08	0	0	0	16	7	5		Os01t0209800-02	OsCAT1
Os02t0824800-00	Hypothetical protein.	up	8.37798	1.00209e-112	0	0	1	122	103	156		Os08t0240200-01	Conserved hypothetical protein.	up	7.70267	1.98502e-75	2	0	0	166	187	91		Os01t0896300-00	Hypothetical conserved gene.	up	6.76613	6.54645e-142	1	1	2	231	190	226		Os08t0136725-00	Non-protein coding transcript.	up	6.40863	5.48313e-10	0	0	0	3	12	12		Os02t0550800-01	OsAMT3;3
Os11t0694100-01	Similar to Protein kinase domain containing protein, expressed.	up	8.20755	1.69491e-29	0	0	0	37	25	37		Os02t0826016-00	Hypothetical protein.	up	7.66159	1.24284e-22	0	0	0	26	31	14		Os02t0757100-01	Similar to Phi-1 protein.	up	6.68396	1.15864e-41	0	0	1	73	55	58		Os05t0175450-00	Similar to OSIGBa0157K09-H0214G12.6 protein.	up	6.36933	4.96668e-10	0	0	0	6	11	9		Os01t0870300-02	OsAMT3;1
Os04t0523812-00	Conserved hypothetical protein.	up	8.16864	2.38302e-106	0	0	1	107	97	125		Os01t0735300-01	UDP-glucuronosyl/UDP-glucosyltransferase family protein.	up	7.64248	5.98266e-66	0	3	0	334	179	109		Os05t0175450-00	Similar to OSIGBa0157K09-H0214G12.6 protein.	up	6.53947	6.6225e-10	0	0	0	12	12	16		Os07t0127900-00	Similar to Pathogenisis-related protein 1.2.	up	6.30874	6.75603e-10	0	0	0	5	8	12		Os01t0831900-02	OsAMT2;3
Os05t0527700-01	UDP-glucuronosyl/UDP-glucosyltransferase family protein.	up	8.14258	1.09787e-26	0	0	0	27	24	44		Os07t0153150-01	Conserved hypothetical protein.	up	7.64213	3.14853e-22	0	0	0	23	32	15		Os04t0390800-01	NAD(P)-binding domain containing protein.	up	6.42847	3.21768e-09	0	0	0	6	18	13		Os07t0440100-00	Conserved hypothetical protein.	up	6.30803	1.11182e-09	0	0	0	4	11	10		Os05t0468700-01	OsAMT2;1
Os07t0511400-01	Hypothetical protein.	up	8.10119	3.81945e-81	1	0	0	91	94	129		Os06t0559600-01	Hypothetical conserved gene.	up	7.54391	8.10376e-20	0	0	0	29	16	20		Os04t0395800-01	Tify domain containing protein.	up	6.38916	5.38511e-09	0	0	0	12	6	18		Os03t0282300-00	Hypothetical conserved gene.	up	6.23879	6.6314e-09	0	0	0	5	5	14		Os02t0620600-01	OsAMT1;2
Os06t0208151-00	Similar to quinone oxidoreductase.	up	7.84621	3.16781e-21	0	0	0	31	19	27		Os03t0309400-01	Pectin lyase fold domain containing protein.	up	7.44613	8.47543e-19	0	0	0	26	20	15		Os03t0105500-01	Conserved hypothetical protein.	up	6.30814	1.67634e-08	0	0	0	6	13	15		Os08t0501200-00	EGF-type aspartate/asparagine hydroxylation site domain containing protein.	up	6.18738	1.59412e-08	0	0	0	6	5	12		Os04t0509600-01	OSAMT1.1
Os02t0826016-00	Hypothetical protein.	up	7.82822	4.69181e-25	0	0	0	21	21	34		Os07t0153150-02	Conserved hypothetical protein.	up	7.42054	3.06884e-19	0	0	0	22	25	13		Os01t0267300-00	Hypothetical conserved gene.	up	6.30772	1.57708e-08	0	0	0	15	10	9		Os07t0614650-00	Similar to predicted protein.	up	6.11539	2.56149e-05	0	0	0	11	5	3		Os10t0444700-01	OsPT8
Os08t0207300-01	Conserved hypothetical protein.	up	7.81352	6.86123e-22	0	0	0	26	22	27		Os06t0246200-00	Similar to Formin-like protein 14.	up	7.40888	3.12011e-14	0	0	0	38	8	14		Os06t0230000-01	Hypothetical conserved gene.	up	6.26522	2.73003e-08	0	0	0	8	10	15		Os05t0247800-01	Glycoside hydrolase, family 18 protein.	up	5.9895	3.92571e-122	1	7	2	103	164	227		Os01t0110100-01	OsPHO1;1
Os11t0673200-01	Similar to Auxin-induced beta-glucosidase.	up	7.58319	1.58849e-12	0	0	0	11	21	32		Os01t0262401-00	Hypothetical genes.	up	7.31781	4.5092e-17	0	0	0	26	19	11		Os07t0248550-00	Hypothetical protein.	up	6.2217	4.77372e-08	0	0	0	10	12	10		Os07t0271550-00	Hypothetical gene.	up	5.98055	7.61671e-08	0	0	0	2	7	11		Os03t0150600-01	OsPT1
Os07t0248550-00	Hypothetical protein.	up	7.56036	3.67773e-22	0	0	0	21	18	24		Os11t0691100-00	Similar to Protein kinase.	up	7.04168	2.16489e-288	10	10	17	1741	1612	982		Os01t0773800-00	Hypothetical conserved gene.	up	6.12979	2.87976e-07	0	0	0	16	8	6		Os04t0371200-00	Similar to OSIGBa0134J07.8 protein.	up	5.91308	1.72734e-07	0	0	0	2	9	8		Os03t0689300-02	OSA1
Os04t0120100-00	Similar to H0716A07.11 protein.	up	7.53386	8.17667e-18	0	0	0	21	16	25		Os12t0147300-00	Similar to Formin-like protein 14.	up	6.89531	2.93612e-08	0	0	0	28	4	10		Os09t0522100-00	Similar to Dehydration-responsive element-binding protein 1H.	up	6.1008	9.82275e-45	1	0	1	72	75	71		Os09t0449650-00	Conserved hypothetical protein.	up	5.90108	6.58168e-22	0	1	0	17	19	27
Os06t0265100-00	Hypothetical conserved gene.	up	7.52057	1.18814e-15	0	0	0	26	17	18		Os11t0691050-00	Hypothetical protein.	up	6.8488	4.85784e-262	9	7	19	1420	1342	818		Os05t0563300-01	Conserved hypothetical protein.	up	6.07926	0	13	5	16	1129	897	1172		Os01t0581800-01	Hypothetical conserved gene.	up	5.88184	1.01308e-06	0	0	0	2	6	11
Os11t0694125-00	Hypothetical protein.	up	7.39546	2.13041e-16	0	0	0	22	16	18		Os06t0281800-01	BURP domain containing protein.	up	6.80695	3.24752e-12	0	0	0	18	10	11		Os12t0512800-01	Cytochrome P450 71E1 (EC 1.14.13.68) (4-hydroxyphenylacetaldehyde oxime monooxygenase).	up	5.97799	1.63487e-06	0	0	0	6	7	14		Os12t0423484-00	Similar to NADH dehydrogenase subunit K.	up	5.85643	0.00107084	0	0	0	9	6	0
Os10t0103380-00	Hypothetical protein.	up	7.36508	8.8988e-16	0	0	0	16	16	23		Os10t0135833-00	Conserved hypothetical protein.	up	6.61667	3.63518e-10	0	0	0	16	8	10		Os02t0808000-00	Hypothetical protein.	up	5.97597	9.01361e-07	0	0	0	12	3	12		Os06t0151850-00	Similar to predicted protein.	up	5.79681	0.000240387	0	0	0	9	4	2
Os08t0544400-01	ABC-2 type transporter domain containing protein.	up	7.3094	1.72864e-69	1	0	1	85	90	135		Os10t0395150-00	Similar to predicted protein.	up	6.58602	1.13497e-08	0	0	0	18	15	2		Os09t0449650-00	Conserved hypothetical protein.	up	5.9724	5.05681e-174	2	2	6	309	268	314		Os08t0517150-01	Non-protein coding transcript.	up	5.76845	2.15294e-05	0	0	0	3	2	13
Os05t0518750-01	Hypothetical gene.	up	7.01268	1.59124e-14	0	0	0	14	12	17		Os11t0549300-00	Similar to Protein kinase domain containing protein, expressed.	up	6.58348	1.45437e-09	0	0	0	8	16	9		Os07t0248600-00	Similar to Protein kinase domain containing protein, expressed.	up	5.92713	1.19438e-06	0	0	0	8	10	8		Os05t0469600-01	Similar to Pyruvate decarboxylase (Fragment).	up	5.7634	0	31	38	43	993	1606	1937
Os10t0135833-00	Conserved hypothetical protein.	up	6.97008	1.73206e-13	0	0	0	23	5	14		Os01t0216000-01	Lipase, GDSL domain containing protein.	up	6.41355	4.63917e-130	5	0	7	370	366	200		Os07t0611400-00	Protein kinase C-like, phorbol ester/diacylglycerol binding domain containing protein.	up	5.87386	3.74645e-06	0	0	0	12	8	5		Os05t0469701-00	Hypothetical protein.	up	5.6971	0	19	28	27	636	969	1265
Os10t0395150-00	Similar to predicted protein.	up	6.8733	6.91378e-14	0	0	0	10	13	16		Os07t0271550-00	Hypothetical gene.	up	6.29773	5.25213e-08	0	0	0	14	12	2		Os11t0594700-00	Protein of unknown function DUF538 family protein.	up	5.87259	2.36054e-06	0	0	0	10	9	6		Os01t0353633-00	Similar to OSIGBa0157K09-H0214G12.6 protein.	up	5.68218	1.14702e-06	0	0	0	6	5	5
Os07t0248600-00	Similar to Protein kinase domain containing protein, expressed.	up	6.87318	6.74768e-14	0	0	0	16	10	13		Os03t0141100-01	Myb/SANT-like domain domain containing protein.	up	6.24228	3.30015e-07	0	0	0	9	10	7		Os03t0816700-01	Tubby, C-terminal domain containing protein.	up	5.76297	1.10993e-05	0	0	0	5	10	8		Os08t0136800-01	Protein of unknown function DUF26 domain containing protein.	up	5.67506	0.000198069	0	0	0	1	2	15
Os03t0282300-00	Hypothetical conserved gene.	up	6.83634	1.65359e-13	0	0	0	16	11	11		Os05t0208600-00	Myb/SANT-like domain domain containing protein.	up	6.22526	1.51169e-08	0	0	0	9	10	7		Os01t0353633-00	Similar to OSIGBa0157K09-H0214G12.6 protein.	up	5.74919	9.42402e-06	0	0	0	6	5	12		Os12t0424300-00	Similar to rp13.	up	5.64306	0.00377523	0	0	0	10	2	0
Os01t0704100-01	Nitrate transporter, Nitrate transport	up	6.73702	0	8	13	19	1205	1055	1203		Os08t0207300-01	Conserved hypothetical protein.	up	6.2241	5.18658e-06	0	0	0	18	5	4		Os09t0554101-00	Hypothetical conserved gene.	up	5.73283	6.95847e-21	0	0	1	34	26	36		Os10t0214132-00	Similar to ribosomal protein L2.	up	5.61421	0.000698878	0	0	0	8	4	1
Os01t0704100-02	Nitrate transporter, Long-distance nitrate transport	up	6.68984	0	8	14	18	1168	1013	1176		Os02t0601500-01	Cytochrome P450 family protein.	up	6.20652	9.27334e-07	0	0	0	8	9	8		Os10t0103380-00	Hypothetical protein.	up	5.69533	1.87796e-05	0	0	0	6	8	8		Os01t0869750-01	Conserved hypothetical protein.	up	5.58535	2.72969e-06	0	0	0	4	4	7
Os09t0356000-00	Similar to OsD305.	up	6.59016	1.20396e-60	0	1	1	65	52	71		Os03t0105500-01	Conserved hypothetical protein.	up	6.12808	1.21389e-28	0	1	1	81	50	22		Os03t0115700-01	Short-chain dehydrogenase/reductase SDR family protein.	up	5.68967	9.18772e-06	0	0	0	7	7	8		Os01t0852800-01	Conserved hypothetical protein.	up	5.58522	2.28008e-06	0	0	0	4	4	7
Os10t0103140-00	Similar to Protein kinase domain containing protein, expressed.	up	6.49768	2.12917e-10	0	0	0	10	8	12		Os04t0340550-01	Hypothetical gene.	up	6.05937	3.69691e-07	0	0	0	10	6	7		Os01t0312600-00	Hypothetical protein.	up	5.68938	9.20178e-06	0	0	0	10	4	8		Os05t0469800-00	Pyruvate decarboxylase (EC 4.1.1.1) (Fragment).	up	5.50939	0	76	71	103	1919	2983	3518
Os05t0518800-00	Protein of unknown function DUF584 family protein.	up	6.4975	1.52959e-10	0	0	0	12	7	11		Os04t0586850-00	Hypothetical conserved gene.	up	6.03604	1.32479e-23	1	0	0	35	31	15		Os04t0627900-01	Translation initiation factor SUI1 domain containing protein.	up	5.63116	2.40205e-05	0	0	0	7	9	5		Os01t0852650-00	FAR1 DNA binding domain domain containing protein.	up	5.46631	2.25018e-05	0	0	0	1	7	6
Os04t0627900-01	Translation initiation factor SUI1 domain containing protein.	up	6.39928	6.27256e-10	0	0	0	10	7	11		Os04t0117150-00	Hypothetical conserved gene.	up	6.00245	4.12116e-06	0	0	0	9	7	6		Os01t0949800-01	Similar to Glutathione S-transferase GST 28 (EC 2.5.1.18) (Fragment).	up	5.62948	3.85759e-05	0	0	0	9	7	5		Os05t0469812-00	Hypothetical protein.	up	5.44039	0	49	48	54	1087	1708	2089
Os06t0271400-00	Transposase, Ptta/En/Spm, plant domain containing protein.	up	6.30167	2.27853e-29	1	0	0	29	26	35		Os07t0440100-00	Conserved hypothetical protein.	up	5.9727	1.05244e-05	0	0	0	9	4	8		Os12t0599625-01	Non-protein coding transcript.	up	5.5975	2.34405e-32	1	0	1	55	56	43		Os07t0511100-00	Hypothetical protein.	up	5.43136	9.45338e-05	0	0	0	4	6	3
Os03t0105500-01	Conserved hypothetical protein.	up	6.29284	7.45373e-09	0	0	0	8	7	11		Os07t0162450-01	Protein of unknown function DUF3778 domain containing protein.	up	5.88993	6.03331e-83	2	2	6	246	196	109		Os02t0570400-01	Similar to Ent-kaurene synthase 1A.	up	5.57094	1.97474e-16	1	0	0	25	22	39		Os06t0267900-01	NB-ARC domain containing protein.	up	5.42955	4.15261e-05	0	0	0	5	5	3
Os01t0949800-01	Similar to Glutathione S-transferase GST 28 (EC 2.5.1.18) (Fragment).	up	6.28243	1.61463e-08	0	0	0	10	4	12		Os11t0678200-01	Conserved hypothetical protein.	up	5.86251	8.90522e-06	0	0	0	7	8	5		Os07t0560400-01	Hypothetical protein.	up	5.55493	2.65688e-05	0	0	0	6	6	8		Os04t0117300-02	SEC7-like domain containing protein.	up	5.38473	0.000106314	0	0	0	2	7	4
Os08t0155900-00	Similar to Pathogen-induced defense-responsive protein.	up	6.23732	2.78676e-21	1	0	0	38	16	33		Os03t0282232-00	Conserved hypothetical protein.	up	5.82833	2.04542e-20	0	0	1	30	24	16		Os11t0666200-00	Similar to Protein kinase domain containing protein.	up	5.55481	2.65779e-05	0	0	0	9	5	6		Os01t0610050-00	Non-protein coding transcript.	up	5.37998	5.54427e-05	0	0	0	3	4	6
Os07t0542067-00	Hypothetical protein.	up	6.23271	2.03279e-26	0	1	0	34	18	34		Os05t0501001-01	Hypothetical gene.	up	5.7695	1.67572e-05	0	0	0	11	4	4		Os04t0572400-00	Similar to CRT/DRE binding factor 1.	up	5.54943	5.22991e-37	1	0	2	97	43	75		Os05t0428600-01	Similar to HSP70 precursor.	up	5.27185	2.77851e-05	0	0	0	4	3	5
Os05t0425600-01	Hypothetical protein.	up	6.18021	2.9981e-08	0	0	0	10	6	8		Os04t0117300-02	SEC7-like domain containing protein.	up	5.59295	0.000112503	0	0	0	7	8	2		Os01t0610050-00	Non-protein coding transcript.	up	5.49654	5.97515e-177	4	4	8	380	297	336		Os06t0163450-00	Similar to predicted protein.	up	5.24144	8.62498e-06	1	0	0	21	11	1
Os04t0206500-01	UDP-glucuronosyl/UDP-glucosyltransferase family protein.	up	6.17277	4.13004e-08	0	0	0	10	4	10		Os01t0114650-00	Non-protein coding transcript.	up	5.47917	1.07687e-15	0	1	0	28	19	8		Os06t0248600-01	Conserved hypothetical protein.	up	5.48278	4.48644e-05	0	0	0	5	7	7		Os02t0668350-00	Similar to predicted protein.	up	5.2048	0.0103957	0	0	0	7	2	0
Os01t0723000-01	Similar to Elongation factor EF-2 (Fragment).	up	6.14734	5.38236e-07	0	0	0	4	11	8		Os08t0260800-00	Similar to NB-ARC domain containing protein.	up	5.4644	4.24993e-47	1	3	3	98	118	69		Os04t0604251-00	Non-protein coding transcript.	up	5.48225	4.49855e-05	0	0	0	7	4	8		Os03t0269300-01	Protein kinase-like domain containing protein.	up	5.20104	0.000290324	0	0	0	1	3	8
Os05t0472850-00	Hypothetical protein.	up	6.13597	2.95721e-60	2	0	1	67	58	69		Os11t0645972-00	Non-protein coding transcript.	up	5.43258	0.000183684	0	0	0	9	3	3		Os12t0249900-01	Protein kinase, core domain containing protein.	up	5.48208	4.50219e-05	0	0	0	8	3	8		Os11t0491600-00	Hypothetical conserved gene.	up	5.15769	2.54244e-40	0	3	2	32	38	74
Os06t0633100-01	Similar to P10Sh249C12.	up	6.05672	3.79395e-08	0	0	0	6	7	9		Os10t0150800-01	Protein of unknown function DUF1210 family protein.	up	5.40137	6.92111e-15	0	0	1	21	21	10		Os12t0550800-01	Hypothetical conserved gene.	up	5.44526	0.00106378	0	0	0	13	2	4		Os11t0471200-01	Conserved hypothetical protein.	up	5.14791	6.46145e-05	0	0	0	2	4	5
Os03t0115700-01	Short-chain dehydrogenase/reductase SDR family protein.	up	6.05651	3.8002e-08	0	0	0	9	4	9		Os11t0639100-01	NBS-LRR protein, Blast resistance, Broad-spectrum resistance against Magnaporthe oryzae (Nipponbare: susceptible)	up	5.34699	0.000211625	0	0	0	6	5	3		Os07t0568700-02	Polygalacturonase-inhibiting protein, Inhibitor of fungal polygalacturonase, Regulation of floral organ number	up	5.40584	7.63364e-05	0	0	0	7	3	8		Os06t0145600-01	Transferase family protein.	up	5.14713	6.48028e-05	0	0	0	2	3	6
Os04t0339400-01	Aldo/keto reductase family protein.	up	6.0038	8.1707e-55	1	1	1	59	54	64		Os06t0595180-00	Conserved hypothetical protein.	up	5.34676	5.02224e-14	1	0	0	15	24	11		Os01t0723000-01	Similar to Elongation factor EF-2 (Fragment).	up	5.36811	0.00255402	0	0	0	14	2	2		Os03t0105500-01	Conserved hypothetical protein.	up	5.11345	3.1903e-20	0	1	1	16	21	25
Os01t0723025-00	Hypothetical protein.	up	5.9564	4.30306e-06	0	0	0	4	10	6		Os01t0216150-00	Hypothetical protein.	up	5.33637	1.69681e-50	3	0	5	112	125	63		Os01t0723025-00	Hypothetical protein.	up	5.36811	0.00255411	0	0	0	14	2	2		Os06t0533700-00	Hypothetical conserved gene.	up	5.11298	0.000330992	0	0	0	2	2	7
Os06t0200700-01	Hypothetical protein.	up	5.89895	6.79315e-22	1	0	0	21	18	29		Os02t0649900-01	Metal-nicotianamine (NA) transporter, Fe and Mn transport to the endosperm	up	5.31904	2.77388e-111	123	118	172	4943	5841	3466		Os12t0472300-00	Conserved hypothetical protein.	up	5.33388	0.000208768	0	0	0	3	7	7		Os08t0410950-00	Hypothetical conserved gene.	up	5.09937	2.70221e-12	1	0	0	10	12	14
Os06t0200800-01	Conserved hypothetical protein.	up	5.89895	6.79315e-22	1	0	0	21	18	29		Os11t0635300-00	Similar to Cytochrome P450 family protein.	up	5.30212	0.00125609	0	0	0	9	3	2		Os06t0671600-01	Beta tubulin, autoregulation binding site domain containing protein.	up	5.30519	0.00042385	0	0	0	5	2	10		Os03t0765500-00	Hypothetical conserved gene.	up	5.09888	2.70076e-12	0	1	0	8	11	17
Os04t0688500-01	Peroxidase (EC 1.11.1.7).	up	5.88475	6.72266e-06	0	0	0	3	10	6		Os03t0399000-01	Pectin lyase fold domain containing protein.	up	5.22987	0.000756948	0	0	0	5	6	2		Os10t0147400-01	Similar to Auxin influx carrier protein.	up	5.28788	0.000919056	0	0	0	10	1	6		Os12t0138000-01	Hypothetical conserved gene.	up	5.08971	0.000682413	0	0	0	4	4	2
Os02t0161500-00	Leucine-rich repeat domain containing protein.	up	5.87049	1.9412e-05	0	0	0	8	1	11		Os01t0609200-00	Similar to Pleiotropic drug resistance protein 3.	up	5.20455	1.25949e-202	19	26	36	1043	1022	581		Os10t0147566-00	Hypothetical protein.	up	5.28786	0.000920817	0	0	0	10	1	6		Os04t0175750-01	Non-protein coding transcript.	up	5.08793	0.000659275	0	0	0	2	1	8
Os04t0370500-00	Similar to OSIGBa0107E14.10 protein.	up	5.85611	3.20825e-21	0	1	0	21	18	27		Os07t0574200-00	Ubiquitin supergroup domain containing protein.	up	5.1118	0.000820935	0	0	0	5	6	1		Os10t0103140-00	Similar to Protein kinase domain containing protein, expressed.	up	5.26216	0.000683992	0	0	0	3	7	6		Os07t0619400-01	EF-Hand type domain containing protein.	up	5.08631	0.000515999	0	0	0	1	3	7
Os09t0268000-00	Similar to lectin-like receptor kinase 7.	up	5.84999	4.36347e-06	0	0	0	11	4	4		Os07t0617500-00	Plant disease resistance response protein family protein.	up	5.01519	0.0077261	0	0	0	7	1	3		Os07t0511400-01	Hypothetical protein.	up	5.25906	9.52584e-15	1	0	0	25	23	21		Os02t0808800-01	Similar to Cinnamoyl-CoA reductase (EC 1.2.1.44).	up	5.03221	6.02212e-25	2	0	1	15	32	36
Os03t0282232-00	Conserved hypothetical protein.	up	5.77498	2.57216e-06	0	0	0	5	6	7		Os06t0626733-00	Hypothetical protein.	up	4.99772	0.00122406	0	0	0	4	6	1		Os04t0418800-02	Hypothetical protein.	up	5.24156	0.000287476	0	0	0	3	5	8		Os12t0599625-01	Non-protein coding transcript.	up	5.01752	1.44153e-11	0	0	1	7	14	13
Os02t0172850-01	Hypothetical conserved gene.	up	5.74242	1.34411e-05	0	0	0	6	2	10		Os06t0267900-01	NB-ARC domain containing protein.	up	4.99591	0.00206351	0	0	0	6	3	2		Os11t0594800-01	Protein of unknown function DUF538 family protein.	up	5.2404	0.000232532	0	0	0	8	4	4		Os01t0382000-01	Similar to Pathogenesis-related protein PRB1-2 precursor.	up	5.01616	0.000148233	0	0	0	3	3	4
Os10t0360600-01	Non-protein coding transcript.	up	5.6907	1.86799e-06	0	0	0	7	3	7		Os11t0647866-00	Similar to NB-ARC domain containing protein.	up	4.9803	0.00351272	0	0	0	3	7	1		Os02t0677300-02	Similar to CRT/DRE binding factor 1.	up	5.22899	0	11	9	17	687	530	712		Os05t0501001-01	Hypothetical gene.	up	5.01527	0.00014873	0	0	0	3	2	5
Os07t0486000-02	MutS protein, Gamete development in meiosis, Regulation of crossover formation	up	5.65546	2.03207e-225	5	4	11	292	234	306		Os12t0138000-01	Hypothetical conserved gene.	up	4.94746	0.00989148	0	0	0	5	1	4		Os03t0200000-00	Similar to Haemolysin-III related family protein, expressed.	up	5.15991	0.000505129	0	0	0	4	7	4		Os03t0129400-02	Similar to EST AU078206(E20111) corresponds to a region of the predicted gene.	up	5.01423	0.000149337	0	0	0	2	3	5
Os02t0826000-00	Conserved hypothetical protein.	up	5.60793	1.54998e-29	0	1	1	29	27	39		Os07t0511100-00	Hypothetical protein.	up	4.89713	0.0117197	0	0	0	6	1	3		Os04t0606601-00	Hypothetical conserved gene.	up	5.0539	0.000626059	0	0	0	6	5	3		Os11t0548600-00	Similar to LysM domain containing protein.	up	4.97393	5.23511e-43	2	2	2	29	47	74
Os09t0272600-01	Conserved hypothetical protein.	up	5.59525	1.46045e-92	5	4	4	155	137	238		Os06t0302000-01	Similar to BURP domain-containing protein 11.	up	4.89264	7.37365e-21	2	0	1	50	24	16		Os11t0641500-01	Cupredoxin domain containing protein.	up	5.04763	0.00155619	0	0	0	8	3	3		Os04t0343050-00	Similar to Cytochrome c oxidase subunit 2.	up	4.97195	3.23082e-22	0	3	1	56	27	9
Os04t0451700-01	Conserved hypothetical protein.	up	5.55912	5.67488e-40	1	0	2	41	34	55		Os03t0120800-01	Conserved hypothetical protein.	up	4.88542	0.00741014	0	0	0	2	6	2		Os05t0103800-00	Conserved hypothetical protein.	up	5.01645	6.8121e-134	7	0	8	249	182	252		Os09t0295200-01	Conserved hypothetical protein.	up	4.96797	5.59579e-18	1	1	0	16	17	23
Os07t0486000-01	Similar to MSH4.	up	5.51715	4.39205e-251	6	6	13	329	268	344		Os11t0454200-01	Dehydrin	up	4.87171	0.0143296	0	0	0	8	3	0		Os01t0821300-01	Hypothetical conserved gene.	up	4.98982	1.37717e-20	0	1	1	35	24	42		Os12t0424180-00	Similar to ATP synthase F0 subunit 6.	up	4.89074	8.16339e-18	0	2	2	44	30	13
Os01t0262401-00	Hypothetical genes.	up	5.51457	1.27305e-05	0	0	0	6	4	5		Os05t0425600-01	Hypothetical protein.	up	4.8551	0.00428165	0	0	0	3	6	1		Os04t0180500-00	Hypothetical protein.	up	4.98521	4.69724e-12	1	0	0	23	17	17		Os09t0255200-00	Putative cysteine proteinase inhibitor 11.	up	4.8679	0.000342089	0	0	0	2	3	4
Os11t0143600-00	Hypothetical conserved gene.	up	5.51274	3.84519e-05	0	0	0	2	5	8		Os01t0114600-00	Similar to Receptor-like protein kinase.	up	4.84859	3.43036e-16	0	2	0	32	20	9		Os04t0178300-03	Syn-copalyl diphosphate synthase, Fungal non-host disease resistance	up	4.95566	1.04127e-45	1	1	4	114	67	89		Os10t0451900-01	Peptidase S8 and S53, subtilisin, kexin, sedolisin domain containing protein.	up	4.85489	1.2574e-104	6	9	8	110	190	201
Os03t0223301-01	Hypothetical gene.	up	5.51075	3.60822e-272	14	4	20	438	385	596		Os02t0492900-01	Similar to Ankyrin-like protein-like protein.	up	4.79371	0.00705636	0	0	0	3	2	4		Os04t0506800-01	Glycosyl transferase, family 29 protein.	up	4.95053	0.00105446	0	0	0	5	5	3		Os01t0185000-00	Hypothetical conserved gene.	up	4.84885	0.00147457	0	0	0	2	2	5
Os05t0438201-00	Conserved hypothetical protein.	up	5.48668	1.96002e-15	0	0	1	13	15	23		Os06t0533700-00	Hypothetical conserved gene.	up	4.77783	0.0160445	0	0	0	4	6	0		Os04t0310800-01	Fatty acyl-CoA synthetase, Pollen exine formation, Anther development, Sporopollenin synthesis	up	4.95007	0.00105591	0	0	0	6	4	3		Os02t0664350-00	Non-protein coding transcript.	up	4.84801	0.00472932	0	0	0	4	3	1
Os04t0204000-00	Similar to H0825G02.2 protein.	up	5.48147	0.000111976	0	0	0	7	1	7		Os03t0569000-01	Conserved hypothetical protein.	up	4.73568	0.00811268	0	0	0	3	4	2		Os07t0482900-00	Similar to Cytochrome P450.	up	4.94999	0.00105605	0	0	0	4	4	5		Os08t0136300-01	Similar to (clone wusl1032) mRNA sequence.	up	4.82909	1.34658e-57	2	2	6	43	79	98
Os07t0541900-01	Similar to KI domain interacting kinase 1.	up	5.41848	2.56246e-35	2	1	0	51	22	45		Os12t0595200-00	Similar to F-box domain containing protein.	up	4.73473	0.00648735	0	0	0	3	4	2		Os01t0117266-00	Conserved hypothetical protein.	up	4.94953	0.0010577	0	0	0	5	3	5		Os06t0180533-00	Similar to predicted protein.	up	4.80122	0.0153472	0	0	0	5	2	0
Os11t0157000-00	Putative 5-3 exonuclease domain containing protein.	up	5.41672	1.9306e-05	0	0	0	6	3	5		Os05t0438201-00	Conserved hypothetical protein.	up	4.7075	7.57145e-09	0	1	0	12	12	8		Os03t0730200-00	Hypothetical conserved gene.	up	4.94761	0.00113955	0	0	0	4	2	7		Os09t0314800-00	Similar to Receptor protein kinase PERK1.	up	4.79873	0.00320616	0	0	0	0	5	4
Os12t0139700-00	Hypothetical conserved gene.	up	5.4103	6.76048e-05	0	0	0	2	4	8		Os02t0252400-01	Dof zinc finger transcriptional activator, Dof zinc finger transcription factor, Grain filling, GA response in aleurone cell	up	4.69716	0.00696167	0	0	0	6	2	1		Os11t0117600-00	Similar to WRKY transcription factor 50 (Fragment).	up	4.94589	0.00295583	0	0	0	8	3	2		Os03t0714100-01	Conserved hypothetical protein.	up	4.72396	0.0103845	0	0	0	4	3	0
Os09t0273600-00	Hypothetical gene.	up	5.40891	5.1561e-20	1	0	1	21	30	31		Os03t0577350-00	Conserved hypothetical protein.	up	4.69126	0.00824539	0	0	0	6	2	1		Os11t0702100-01	Similar to Class III chitinase homologue (OsChib3H-h) (Fragment).	up	4.94319	0.00147856	0	0	0	5	2	6		Os03t0197175-00	Hypothetical gene.	up	4.7162	5.62176e-15	0	0	2	11	18	18
Os11t0233201-01	Hypothetical gene.	up	5.39859	5.21412e-15	1	0	0	15	11	22		Os10t0389300-01	Similar to Red chlorophyll catabolite reductase (Fragment).	up	4.61512	0.0223734	0	0	0	6	3	0		Os04t0418800-01	Similar to Hydroxyproline-rich glycoprotein.	up	4.94166	0.00271659	0	0	0	2	3	8		Os07t0617500-00	Plant disease resistance response protein family protein.	up	4.70507	0.000782596	0	0	0	2	3	3
Os08t0544250-00	Hypothetical gene.	up	5.37999	7.15947e-19	1	0	1	19	25	37		Os03t0223301-01	Hypothetical gene.	up	4.60617	9.84305e-92	16	15	35	703	439	298		Os04t0178300-01	Similar to Isoform 3 of Syn-copalyl diphosphate synthase.	up	4.93834	4.04875e-36	0	1	3	83	42	57		Os07t0137000-01	Myb transcription factor domain containing protein.	up	4.70392	0.000785319	0	0	0	2	2	4
Os01t0910800-00	Conserved hypothetical protein.	up	5.32912	0.000236209	0	0	0	4	5	4		Os04t0225100-01	3'-5' exonuclease domain containing protein.	up	4.60592	0.0226791	0	0	0	7	2	0		Os09t0545100-00	Hypothetical conserved gene.	up	4.93237	0.00982301	0	0	0	3	8	1		Os11t0635000-01	Conserved hypothetical protein.	up	4.70372	0.000785779	0	0	0	1	4	3
Os02t0690600-01	Zinc finger, RING/FYVE/PHD-type domain containing protein.	up	5.32114	0.000267629	0	0	0	2	5	6		Os02t0634100-00	Similar to OSIGBa0153E02-OSIGBa0093I20.18 protein.	up	4.5683	0.00612178	0	0	0	2	4	2		Os02t0581200-01	Similar to OSIGBa0115M15.3 protein.	up	4.93026	0.00409892	0	0	0	7	2	4		Os11t0701500-01	Similar to Class III chitinase homologue (OsChib3H-g) (Fragment).	up	4.69726	3.31896e-52	3	8	3	69	107	97
Os03t0151500-01	Conserved hypothetical protein.	up	5.31329	4.18504e-05	0	0	0	4	5	4		Os11t0559366-00	Non-protein coding transcript.	up	4.56585	0.00616324	0	0	0	3	4	1		Os12t0550800-02	Conserved hypothetical protein.	up	4.92782	0.00567509	0	0	0	8	2	3		Os09t0323500-01	Protein of unknown function DUF833 family protein.	up	4.64748	1.04372e-62	3	4	5	57	78	95
Os10t0150400-01	Protein of unknown function DUF1210 family protein.	up	5.31203	4.21033e-05	0	0	0	6	2	5		Os10t0515900-01	Cytochrome P450 family protein.	up	4.56045	7.4418e-18	0	3	0	38	25	8		Os07t0122000-01	Protein of unknown function DUF1719, Oryza sativa family protein.	up	4.88669	5.16216e-19	1	1	0	34	25	35		Os04t0483450-00	Hypothetical conserved gene.	up	4.6473	0.00509807	0	0	0	4	2	1
Os07t0153150-01	Conserved hypothetical protein.	up	5.2105	3.98459e-28	1	1	1	27	32	43		Os01t0581800-01	Hypothetical conserved gene.	up	4.553	0.0138449	0	0	0	2	5	1		Os01t0254850-00	Hypothetical conserved gene.	up	4.88105	3.62486e-11	0	0	1	19	14	20		Os10t0365001-01	Conserved hypothetical protein.	up	4.64008	0.0279628	0	0	0	5	1	0
Os05t0208600-00	Myb/SANT-like domain domain containing protein.	up	5.20518	2.24751e-49	2	3	3	107	55	91		Os11t0707450-00	Conserved hypothetical protein.	up	4.54842	0.0182124	0	0	0	2	5	1		Os05t0527000-01	UDP-glucuronosyl/UDP-glucosyltransferase family protein.	up	4.8398	0.00212234	0	0	0	2	4	6		Os12t0554300-01	Non-protein coding transcript.	up	4.61204	0.00020615	0	1	0	12	9	1
Os03t0141100-01	Myb/SANT-like domain domain containing protein.	up	5.20518	2.24751e-49	2	3	3	107	55	91		Os07t0442800-01	Conserved hypothetical protein.	up	4.50652	1.16598e-21	1	2	1	31	34	23		Os03t0282300-00	Hypothetical conserved gene.	up	4.83942	0.00191682	0	0	0	5	4	3		Os10t0451700-01	Hypothetical protein.	up	4.61036	6.2011e-60	5	2	5	49	73	103
Os01t0159200-01	Similar to Fasciclin-like protein FLA18.	up	5.20078	9.01532e-05	0	0	0	5	4	3		Os11t0605600-00	Similar to NB-ARC domain containing protein, expressed.	up	4.46446	3.51619e-06	0	1	0	7	15	5		Os06t0559600-01	Hypothetical conserved gene.	up	4.83914	0.00178954	0	0	0	3	5	4		Os08t0136366-00	Hypothetical gene.	up	4.60672	2.98094e-38	2	1	4	24	48	62
Os11t0645800-00	Similar to NB-ARC domain containing protein.	up	5.20009	9.92105e-05	0	0	0	2	4	6		Os03t0197175-00	Hypothetical gene.	up	4.42294	2.35157e-11	0	0	2	15	15	15		Os01t0636400-01	Alpha/beta hydrolase family protein.	up	4.8386	0.00179226	0	0	0	4	4	4		Os04t0137550-00	Hypothetical protein.	up	4.58504	0.00576514	0	0	0	0	2	6
Os04t0506800-01	Glycosyl transferase, family 29 protein.	up	5.19993	9.04783e-05	0	0	0	4	3	5		Os02t0253700-01	Conserved hypothetical protein.	up	4.40861	3.25746e-11	1	1	0	23	17	5		Os05t0476200-01	Similar to DNA replication licensing factor MCM3 homolog (Replication origin activator) (ROA protein) (Fragment).	up	4.8386	0.00179226	0	0	0	4	4	4		Os09t0551500-00	Similar to S-locus receptor-like kinase RLK14.	up	4.57453	2.61276e-08	1	0	0	3	9	13
Os07t0538700-01	Hypothetical conserved gene.	up	5.17411	8.94459e-13	1	0	0	16	13	12		Os06t0118900-00	Hypothetical conserved gene.	up	4.38873	0.0191594	0	0	0	4	1	2		Os05t0476200-02	Similar to DNA replication licensing factor MCM3 homolog (Replication origin activator) (ROA protein) (Fragment).	up	4.8386	0.00179226	0	0	0	4	4	4		Os10t0159033-01	Conserved hypothetical protein.	up	4.55934	4.49847e-33	1	2	3	16	39	57
Os04t0117150-00	Hypothetical conserved gene.	up	5.1268	7.34629e-48	2	3	3	99	50	91		Os06t0145600-01	Transferase family protein.	up	4.38576	0.0147708	0	0	0	4	1	2		Os06t0645650-00	Hypothetical protein.	up	4.83856	0.00179226	0	0	0	3	4	5		Os01t0846550-00	Non-protein coding transcript.	up	4.55619	0.0215235	0	0	0	4	2	0
Os06t0566300-00	Similar to zinc transporter 4.	up	5.08766	0	39	31	57	1162	970	1378		Os05t0435300-00	Protein of unknown function DUF1218 domain containing protein.	up	4.38413	0.0119232	0	0	0	3	2	2		Os08t0563500-00	Hypothetical conserved gene.	up	4.83802	0.00179453	0	0	0	4	3	5		Os09t0260200-00	Conserved hypothetical protein.	up	4.52702	0.00202253	0	0	0	3	1	3
Os02t0772100-01	Conserved hypothetical protein.	up	5.08762	0	17	13	24	488	443	564		Os02t0826000-00	Conserved hypothetical protein.	up	4.38379	8.19331e-20	1	3	0	30	34	17		Os03t0730301-00	Hypothetical protein.	up	4.83744	0.00179816	0	0	0	4	2	6		Os11t0549300-00	Similar to Protein kinase domain containing protein, expressed.	up	4.52066	0.00201275	0	0	0	1	4	2
Os12t0487832-00	Hypothetical conserved gene.	up	5.07822	0.000195226	0	0	0	4	3	4		Os03t0106900-00	Beta-expansin precursor (Beta-expansin 1).	up	4.38195	0.0119744	0	0	0	3	3	1		Os04t0178300-02	Similar to Syn-copalyl diphosphate synthase.	up	4.82229	1.18049e-42	1	1	4	104	62	80		Os11t0199000-01	Similar to cDNA, clone: J065168H08, full insert sequence.	up	4.52041	6.35555e-08	0	1	0	7	5	12
Os07t0162450-01	Protein of unknown function DUF3778 domain containing protein.	up	5.07514	2.09383e-15	0	1	1	27	21	17		Os11t0709000-00	Similar to H0124E07.4 protein.	up	4.38195	0.0119744	0	0	0	3	3	1		Os04t0604300-01	Similar to Xyloglucan endotransglucosylase/hydrolase protein 24 precursor (EC 2.4.1.207) (At-XTH24) (XTH-24) (Meristem protein 5) (MERI-5 protein) (MERI5 protein) (Endo-xyloglucan transferase) (Xyloglucan endo-1,4-beta-D-glucanase).	up	4.73928	4.6358e-10	0	0	1	19	11	18		Os01t0692400-01	Conserved hypothetical protein.	up	4.51867	0.00180529	0	0	0	1	3	3
Os12t0509300-01	Conserved hypothetical protein.	up	5.06821	0.000296838	0	0	0	4	1	6		Os03t0106500-01	Beta-expansin precursor (Beta-expansin 1).	up	4.38195	0.0119744	0	0	0	3	3	1		Os04t0310900-00	Hypothetical protein.	up	4.71789	0.00392474	0	0	0	6	3	2		Os03t0112900-00	Similar to Aldehyde 5-hydroxylase.	up	4.51737	0.00181203	0	0	0	1	2	4
Os01t0627967-00	Hypothetical protein.	up	5.05709	0.00171426	0	0	0	7	1	3		Os06t0276750-00	Hypothetical protein.	up	4.38149	0.0128025	0	0	0	2	4	1		Os07t0692200-00	Uncharacterised protein family UPF0497, trans-membrane plant domain containing protein.	up	4.71667	0.00351301	0	0	0	2	3	6		Os03t0269300-02	Hypothetical conserved gene.	up	4.46817	0.00515809	0	0	0	1	1	5
Os06t0566201-01	Hypothetical gene.	up	5.03311	0	44	34	61	1222	1041	1432		Os09t0348766-01	Hypothetical gene.	up	4.38137	0.0119911	0	0	0	4	2	1		Os07t0220333-00	Hypothetical protein.	up	4.71662	0.0030376	0	0	0	5	2	4		Os08t0545500-00	Similar to Dehydration-responsive element-binding protein 1J.	up	4.43111	0.00662757	0	0	0	0	2	5
Os01t0866750-00	Hypothetical conserved gene.	up	5.00463	0.00225915	0	0	0	2	6	2		Os04t0397800-02	Conserved hypothetical protein.	up	4.37003	0.0189048	0	0	0	3	3	1		Os09t0441625-00	Similar to flavonoid 3-monooxygenase.	up	4.71652	0.00303831	0	0	0	3	2	6		Os06t0104900-01	Similar to L-lactate dehydrogenase B (EC 1.1.1.27) (LDH-B) (Fragment).	up	4.40808	4.53713e-186	18	21	23	210	361	412
Os11t0678200-01	Conserved hypothetical protein.	up	5.00352	0.00707149	0	0	0	6	4	0		Os07t0625500-01	Similar to Fimbriata-associated protein (Fragment).	up	4.3681	0.000139456	1	0	0	18	3	5		Os01t0695900-01	OSMYB4.	up	4.71435	0.00341655	0	0	0	3	2	6		Os04t0494100-02	Similar to Chitinase.	up	4.39623	2.07653e-07	0	0	1	3	9	10
Os07t0153150-02	Conserved hypothetical protein.	up	4.98393	2.96123e-20	1	1	1	21	29	37		Os07t0476401-00	Similar to K-exchanger-like protein.	up	4.36503	0.0188412	0	0	0	4	2	1		Os11t0687100-01	von Willebrand factor, type A domain containing protein.	up	4.71405	0.00363825	0	0	0	6	2	3		Os04t0107900-05	Non-protein coding transcript.	up	4.39559	2.55726e-07	0	0	1	3	10	9
Os01t0627800-01	Similar to Cytochrome P450 monooxygenase CYP72A5 (Fragment).	up	4.96564	2.53981e-68	2	4	4	98	74	91		Os11t0636050-00	Hypothetical protein.	up	4.33854	2.22389e-05	0	1	0	5	11	8		Os01t0336300-00	Hypothetical conserved gene.	up	4.69449	0.00676266	0	0	0	6	1	4		Os07t0595750-00	Similar to predicted protein.	up	4.39125	9.50667e-11	3	4	3	85	33	14
Os05t0211100-02	Obtusifoliol 14a-demethylase, Phytosterol and Brassinosteroid biosynthesis	up	4.96089	0.000655914	0	0	0	3	5	2		Os03t0745000-02	Similar to Heat stress transcription factor A-2a.	up	4.3	7.91884e-68	5	9	17	221	198	124		Os07t0121100-01	Protein of unknown function DUF1719, Oryza sativa family protein.	up	4.68833	0.00781351	0	0	0	3	1	7		Os01t0899387-00	Conserved hypothetical protein.	up	4.3863	4.01992e-10	1	1	2	31	21	8
Os05t0211100-01	Similar to Cytochrome P450-like protein.	up	4.96089	0.000655914	0	0	0	3	5	2		Os04t0115200-01	Conserved hypothetical protein.	up	4.25686	7.69622e-18	1	2	1	23	32	19		Os07t0578333-01	Conserved hypothetical protein.	up	4.67764	1.79201e-20	1	1	1	39	41	36		Os03t0595300-01	Conserved hypothetical protein.	up	4.3816	7.3418e-06	0	0	1	6	11	4
Os08t0156066-01	Hypothetical gene.	up	4.94589	0.00041664	0	0	0	3	4	3		Os02t0149600-01	Zinc finger, C2H2-like domain containing protein.	up	4.22381	1.09228e-13	1	2	0	27	21	8		Os01t0382000-01	Similar to Pathogenesis-related protein PRB1-2 precursor.	up	4.6619	4.07368e-40	1	3	2	66	63	91		Os02t0546600-01	Similar to AP2 domain containing protein RAP2.2 (Fragment).	up	4.34614	0.00661712	0	0	0	2	3	1
Os08t0466600-00	Hypothetical protein.	up	4.81989	6.88748e-10	0	1	0	6	16	10		Os02t0826050-00	Similar to cDNA clone:J033044N10, full insert sequence.	up	4.22256	0.0307617	0	0	0	2	1	3		Os04t0128700-01	Thioredoxin-like fold domain containing protein.	up	4.61225	2.25502e-08	0	0	1	9	10	25		Os10t0204400-01	Similar to Phosphoenolpyruvate carboxykinase (Fragment).	up	4.33843	0	428	441	507	4643	6894	9185
Os12t0276300-01	Similar to Ubiquitin family protein, expressed.	up	4.79762	0.000898391	0	0	0	3	2	4		Os08t0388900-00	Similar to para-hydroxybenzoate--polyprenyltransferase.	up	4.2116	1.37488e-09	0	0	2	19	11	9		Os01t0207600-00	Similar to peptide-N4-asparagine amidase A.	up	4.59884	0.00648899	0	0	0	2	5	3		Os05t0511800-00	Protease inhibitor I4, serpin domain containing protein.	up	4.32804	0.00492636	0	0	0	3	1	2
Os10t0386300-01	Hypothetical protein.	up	4.79532	0.00103188	0	0	0	2	2	5		Os03t0745000-01	Similar to Heat stress transcription factor A-2a.	up	4.18066	1.82326e-64	5	12	22	255	217	150		Os07t0677500-00	Similar to Peroxidase precursor (EC 1.11.1.7).	up	4.58623	0.00507746	0	0	0	4	4	2		Os01t0681800-01	Conserved hypothetical protein.	up	4.32142	0.00466711	0	0	0	2	3	1
Os11t0639100-01	NBS-LRR protein, Blast resistance, Broad-spectrum resistance against Magnaporthe oryzae (Nipponbare: susceptible)	up	4.75799	0.00434081	0	0	0	2	1	6		Os07t0501133-00	Hypothetical gene.	up	4.17361	0.0228615	0	0	0	3	1	2		Os03t0660500-00	Auxin responsive SAUR protein domain containing protein.	up	4.58539	0.00508899	0	0	0	3	3	4		Os01t0729600-01	Pyridoxal phosphate-dependent transferase, major region, subdomain 1 domain containing protein.	up	4.31195	1.64248e-15	0	0	4	20	16	28
Os05t0472400-00	Similar to Zinc transporter 9.	up	4.74135	1.56054e-63	7	3	5	126	101	105		Os06t0530700-03	Non-protein coding transcript.	up	4.1718	0.0229478	0	0	0	2	3	1		Os03t0448200-00	Similar to Exo70 exocyst complex subunit family protein.	up	4.58461	0.00509958	0	0	0	3	2	5		Os02t0788700-00	Hypothetical protein.	up	4.31065	0.00520463	0	0	0	2	1	3
Os04t0561500-02	Similar to Prolyl endopeptidase (EC 3.4.21.26) (Post-proline cleaving enzyme) (PE).	up	4.7355	0	1545	1308	2307	38291	31883	40668		Os07t0525900-00	Similar to Chalcone synthase.	up	4.17108	0.024241	0	0	0	2	3	1		Os04t0597600-01	TGF-beta receptor, type I/II extracellular region family protein.	up	4.58389	0.00510919	0	0	0	4	1	5		Os02t0811800-01	Similar to Cinnamoyl-CoA reductase (EC 1.2.1.44).	up	4.29882	9.00587e-31	4	2	1	15	39	54
Os09t0479900-01	Similar to Subtilisin-like protease.	up	4.72785	3.12665e-09	0	0	1	7	12	11		Os07t0526150-00	Hypothetical protein.	up	4.17107	0.0242506	0	0	0	2	3	1		Os07t0569800-01	Similar to protein kinase.	up	4.58212	5.91646e-09	1	0	0	15	14	14		Os07t0153150-02	Conserved hypothetical protein.	up	4.29696	0.00480822	0	0	0	0	3	3
Os06t0579100-01	Conserved hypothetical protein.	up	4.71931	1.02535e-82	10	2	3	118	85	126		Os11t0635400-00	Hypothetical protein.	up	4.16586	0.0276425	0	0	0	3	2	1		Os04t0581000-01	Similar to Flavanone 3-hydroxylase (Fragment).	up	4.56613	4.69724e-12	1	1	0	36	16	24		Os05t0441400-01	Protein of unknown function DUF623, plant domain containing protein.	up	4.29356	9.76501e-11	1	0	1	5	16	14
Os04t0415800-00	Similar to OSIGBa0092M08.2 protein.	up	4.64562	0.00272458	0	0	0	1	4	3		Os05t0248200-01	Glycoside hydrolase, family 18 protein.	up	4.14533	0.0440761	0	0	0	4	1	1		Os12t0550800-05	Conserved hypothetical protein.	up	4.55508	0.0148902	0	0	0	5	1	4		Os08t0294300-01	Conserved hypothetical protein.	up	4.28501	0.0330534	0	0	0	0	0	7
Os04t0561500-01	Similar to Prolyl endopeptidase (EC 3.4.21.26) (Post-proline cleaving enzyme) (PE).	up	4.64019	0	1225	1097	1921	29803	25536	29496		Os04t0204000-00	Similar to H0825G02.2 protein.	up	4.12574	5.96328e-16	2	2	0	38	22	8		Os09t0417800-02	Splicing variant of OsWRKY62, Pathogen defense	up	4.5486	1.01564e-08	1	0	0	15	14	13		Os07t0244200-01	Transferase family protein.	up	4.27887	1.38551e-14	2	0	1	10	21	18
Os11t0617700-00	Protein of unknown function DUF594 domain containing protein.	up	4.6357	0.00191421	0	0	0	3	3	2		Os07t0419100-00	Cytochrome P450 family protein.	up	4.12277	6.14496e-21	3	1	2	51	29	19		Os03t0739700-01	Uncharacterised protein family UPF0114 domain containing protein.	up	4.53116	3.40291e-32	3	0	2	69	43	57		Os07t0244250-00	Hypothetical gene.	up	4.25366	2.49261e-10	2	0	0	7	16	11
Os08t0153750-00	Hypothetical protein.	up	4.6343	0.00208692	0	0	0	3	2	3		Os01t0175633-00	Hypothetical protein.	up	4.12135	0.0458035	0	0	0	2	4	0		Os01t0692400-01	Conserved hypothetical protein.	up	4.52782	2.97027e-20	1	1	1	39	31	35		Os09t0554101-00	Hypothetical conserved gene.	up	4.2522	0.00843973	0	0	0	0	2	4
Os06t0699800-00	ENTH/VHS domain containing protein.	up	4.63378	0.00192481	0	0	0	4	1	3		Os11t0645886-00	NB-ARC domain containing protein.	up	4.1085	1.61155e-05	0	0	1	9	6	6		Os03t0302800-01	Similar to Long cell-linked locus protein.	up	4.51234	1.85171e-94	7	5	4	187	139	187		Os04t0612700-01	Similar to Cinnamyl alcohol dehydrogenase (EC 1.1.1.195).	up	4.24759	1.16393e-36	3	4	3	25	60	62
Os07t0485950-01	Non-protein coding transcript.	up	4.62824	0.0027194	0	0	0	4	1	3		Os07t0271500-01	Similar to Chalcone synthase.	up	4.08767	1.34497e-15	3	0	1	34	20	12		Os01t0685400-01	Homeodomain-like domain containing protein.	up	4.48783	0.0181782	0	0	0	3	5	1		Os05t0103800-00	Conserved hypothetical protein.	up	4.20673	1.93906e-94	13	8	11	108	139	196
Os01t0200200-00	Protein of unknown function DUF1677, plant domain containing protein.	up	4.62654	1.59649e-29	2	1	2	33	28	47		Os06t0602400-01	Similar to DEAD-box protein 3, X-chromosomal (DEAD-box RNA helicase DEAD3) (mDEAD3) (Embryonic RNA helicase) (D1PAS1 related sequence 2).	up	4.06131	2.04108e-08	1	1	0	14	10	11		Os10t0394000-01	Similar to GDSL-like Lipase/Acylhydrolase family protein, expressed.	up	4.4804	0.0163886	0	0	0	1	5	3		Os02t0621300-01	Homologous protein of CER1, Very-long-chain (VLC) alkane biosynthesis, Regulation of anther development and plastids differentiation	up	4.20251	4.73079e-17	2	0	2	17	21	22
Os08t0533300-01	Similar to ACR5.	up	4.61111	0.00440043	0	0	0	2	1	5		Os01t0303100-01	Similar to Chitinase precursor (EC 3.2.1.17).	up	4.03158	7.28207e-05	1	0	0	11	5	4		Os12t0121600-01	Cation/H exchanger domain containing protein.	up	4.45653	0.0122454	0	0	0	4	4	1		Os10t0567900-01	Similar to F-box protein interaction domain containing protein, expressed.	up	4.18677	2.96941e-145	20	17	17	154	257	327
Os08t0153900-01	Protein of unknown function DUF599 family protein.	up	4.6109	2.05182e-24	2	2	0	29	24	34		Os02t0772100-01	Conserved hypothetical protein.	up	4.0274	2.26066e-36	9	4	4	102	84	63		Os06t0184500-01	A member of the NPY gene family, Inflorescence development	up	4.44841	0.0141759	0	0	0	5	3	1		Os08t0529000-01	Auxin efflux carrier, Auxin homeostasis, transport and distribution	up	4.18084	2.85263e-33	1	4	4	20	41	66
Os08t0156100-01	Conserved hypothetical protein.	up	4.57786	3.14401e-08	0	0	1	6	10	11		Os10t0516000-00	Hypothetical protein.	up	4.0258	3.61531e-11	0	3	0	28	14	7		Os08t0143600-00	Similar to Avr9/Cf-9 rapidly elicited protein 14 (Fragment).	up	4.44124	0.00852129	0	0	0	3	4	2		Os01t0218500-02	FLOWERING LOCUS T (FT)-Like homolog, FT-Like1 homologous to Arabidopsis Flowering Locus T gene, Promotion of flowering	up	4.18	0.0248301	0	0	0	2	3	0
Os07t0524400-00	Similar to harpin-induced protein.	up	4.57727	2.93081e-08	0	1	0	7	10	10		Os04t0206500-01	UDP-glucuronosyl/UDP-glucosyltransferase family protein.	up	4.02013	4.62719e-22	5	3	0	62	37	23		Os03t0200100-00	Hypothetical protein.	up	4.44117	0.00852205	0	0	0	2	4	3		Os08t0197700-00	Similar to Luminal binding protein 5 precursor (BiP 5) (78 kDa glucose-regulated protein homolog 5) (GRP 78-5).	up	4.16913	0.0262138	0	0	0	3	0	2
Os06t0674100-01	Conserved hypothetical protein.	up	4.53711	6.39748e-38	3	0	4	46	44	49		Os08t0520600-00	Conserved hypothetical protein.	up	3.97972	2.34532e-18	3	4	2	75	34	25		Os01t0175850-00	UDP-glucuronosyl/UDP-glucosyltransferase domain containing protein.	up	4.44034	0.00853717	0	0	0	3	3	3		Os10t0360100-02	Conserved hypothetical protein.	up	4.13296	0.0137863	0	0	0	3	1	1
Os11t0636050-00	Hypothetical protein.	up	4.52339	5.81468e-08	0	0	1	7	7	12		Os01t0320400-01	Conserved hypothetical protein.	up	3.92686	0.0470626	0	0	0	1	3	1		Os09t0561600-01	Wall-associated receptor-like kinase, Regulation of early embryo sac development, Female gametophyte development, Positive regulation of rice blast resistance	up	4.44027	0.00853717	0	0	0	2	3	4		Os04t0587500-01	Domain of unknown function DUF250 domain containing protein.	up	4.11566	3.90053e-54	4	6	7	45	80	99
Os06t0602400-01	Similar to DEAD-box protein 3, X-chromosomal (DEAD-box RNA helicase DEAD3) (mDEAD3) (Embryonic RNA helicase) (D1PAS1 related sequence 2).	up	4.51937	8.86653e-08	0	1	0	11	3	12		Os11t0518600-01	Conserved hypothetical protein.	up	3.92493	0.044119	0	0	0	2	2	1		Os03t0312500-02	Similar to SKIP interacting protein 23 (Fragment).	up	4.44027	0.00853717	0	0	0	2	3	4		Os01t0729700-01	Hypothetical protein.	up	4.09169	1.36716e-12	0	0	3	13	12	18
Os01t0795250-00	Hypothetical protein.	up	4.50425	1.98806e-12	0	0	2	19	11	14		Os10t0136625-00	Hypothetical protein.	up	3.92493	0.044119	0	0	0	2	2	1		Os02t0756600-01	Similar to Phi-1 protein.	up	4.43937	0.00855517	0	0	0	2	2	5		Os06t0248300-03	Conserved hypothetical protein.	up	4.07581	0.0272043	0	0	0	2	0	3
Os09t0488600-00	Protein kinase PKN/PRK1, effector domain containing protein.	up	4.48228	6.45406e-125	8	9	22	276	184	251		Os02t0578500-00	Similar to BZIP transcription factor family protein, expressed.	up	3.92419	0.0441706	0	0	0	3	1	1		Os11t0134950-00	Hypothetical protein.	up	4.43868	0.00857071	0	0	0	5	1	3		Os05t0367800-00	Similar to Luminal binding protein 2 precursor (BiP2) (Heat shock protein 70 homolog 2) (B70) (B-70).	up	4.07138	0.0114586	0	0	0	2	1	2
Os06t0535200-01	Zinc finger, RING/FYVE/PHD-type domain containing protein.	up	4.47891	0.00734161	0	0	0	1	4	2		Os11t0568950-00	Non-protein coding transcript.	up	3.91079	0.0487478	0	0	0	3	2	0		Os05t0181650-00	Hypothetical gene.	up	4.43861	0.00857071	0	0	0	4	1	4		Os07t0224132-01	Hypothetical gene.	up	4.07073	0.0102223	0	0	0	2	2	1
Os06t0184500-01	A member of the NPY gene family, Inflorescence development	up	4.46069	0.00770035	0	0	0	4	2	1		Os03t0383600-01	Thiolase-like, subgroup domain containing protein.	up	3.8908	0.000118596	0	0	1	7	5	6		Os02t0609700-01	Non-protein coding transcript.	up	4.43829	0.00919902	0	0	0	2	2	5		Os03t0289300-00	Similar to Phosphoinositide-specific phospholipase C.	up	4.06913	0.0116162	0	0	0	1	3	1
Os06t0261300-01	Conserved hypothetical protein.	up	4.46038	0.00751812	0	0	0	4	2	1		Os10t0360600-01	Non-protein coding transcript.	up	3.8888	0.00014429	0	0	1	6	9	3		Os09t0466300-01	Similar to FIP1.	up	4.43284	0.0100721	0	0	0	3	1	5		Os01t0160200-02	Leucine-rich repeat, N-terminal domain containing protein.	up	4.06838	0.0100177	0	0	0	2	2	1
Os02t0812700-00	Hypothetical conserved gene.	up	4.45633	0.00558023	0	0	0	1	3	3		Os07t0490100-01	UDP-glucuronosyl/UDP-glucosyltransferase family protein.	up	3.87572	6.21944e-10	1	0	2	24	13	7		Os01t0795250-00	Hypothetical protein.	up	4.42907	4.05248e-12	0	0	2	18	22	28		Os02t0320000-00	Cupin, RmlC-type domain containing protein.	up	4.06747	0.0106985	0	0	0	2	1	2
Os10t0395100-01	Dil domain domain containing protein.	up	4.45574	0.00538776	0	0	0	4	2	1		Os12t0629600-00	Thaumatin-like protein.	up	3.84329	2.44449e-05	0	1	1	18	4	8		Os03t0375833-01	Non-protein coding transcript.	up	4.39472	0.0211176	0	0	0	4	0	5		Os02t0587300-00	Conserved hypothetical protein.	up	4.06677	0.0109612	0	0	0	1	3	1
Os10t0150700-01	Protein of unknown function DUF1210 family protein.	up	4.45021	0.00410775	0	0	0	2	2	3		Os07t0490100-02	UDP-glucuronosyl/UDP-glucosyltransferase family protein.	up	3.84163	1.52443e-09	1	0	2	24	12	7		Os06t0355701-00	Hypothetical conserved gene.	up	4.38164	0.0297225	0	0	0	4	0	5		Os06t0530700-03	Non-protein coding transcript.	up	4.06273	0.00957063	0	0	0	2	2	1
Os06t0286900-01	Molybdopterin oxidoreductase, prokaryotic, conserved site domain containing protein.	up	4.44979	0.00411229	0	0	0	4	1	2		Os04t0451200-02	Similar to H0815C01.4 protein.	up	3.83631	7.17469e-43	6	13	22	257	159	109		Os09t0491238-00	Hypothetical protein.	up	4.38035	0.0295129	0	0	0	3	0	6		Os01t0200200-00	Protein of unknown function DUF1677, plant domain containing protein.	up	4.06104	0.0096005	0	0	0	2	1	2
Os04t0450000-01	Zinc finger, FYVE/PHD-type domain containing protein.	up	4.44817	0.00476624	0	0	0	4	1	2		Os05t0505692-01	Conserved hypothetical protein.	up	3.83576	0.00151078	0	1	0	12	4	2		Os12t0141000-01	Conserved hypothetical protein.	up	4.36507	3.40446e-33	2	1	3	71	40	68		Os01t0154500-01	Protein of unknown function DUF674 domain containing protein.	up	4.05737	0.00967012	0	0	0	1	1	3
Os05t0202800-00	Similar to Metallothionein-like protein 3B.	up	4.43681	5.28927e-12	1	0	1	14	12	16		Os02t0813600-01	Thiolase-like, subgroup domain containing protein.	up	3.81919	0.0120164	1	0	0	4	2	9		Os09t0417600-02	WRKY transcription factor 76.	up	4.35369	1.33373e-17	1	0	2	33	31	29		Os02t0112900-00	Similar to Viroid RNA-binding protein (Fragment).	up	4.05737	0.00967012	0	0	0	1	1	3
Os07t0692200-00	Uncharacterised protein family UPF0497, trans-membrane plant domain containing protein.	up	4.42686	0.0201951	0	0	0	0	2	5		Os02t0483500-01	Transferase family protein.	up	3.81868	2.14891e-17	3	0	3	38	32	10		Os01t0108500-00	Protein of unknown function DUF3778 domain containing protein.	up	4.34599	0.0320453	0	0	0	2	5	1		Os08t0411000-00	Prephenate dehydratase domain containing protein.	up	4.05539	0.00970688	0	0	0	0	2	3
Os06t0613101-00	Hypothetical protein.	up	4.4225	0.00922134	0	0	0	1	1	5		Os08t0466600-00	Hypothetical protein.	up	3.80797	0.000230013	0	1	0	8	6	3		Os09t0441600-00	Similar to flavonoid 3-monooxygenase.	up	4.32857	2.05473e-07	0	0	1	12	8	16		Os02t0288100-01	Similar to Pectinesterase (EC 3.1.1.11) (Fragment).	up	4.04745	0.0106629	0	0	0	0	2	3
Os08t0475100-01	Alpha/beta hydrolase fold-3 domain containing protein.	up	4.42012	7.33275e-07	1	0	0	8	11	5		Os04t0451200-01	UDP-glucuronosyl/UDP-glucosyltransferase family protein.	up	3.78828	7.66812e-45	7	14	21	254	162	106		Os09t0417600-01	WRKY transcription factor, Transcriptional repressor, Pathogen defense	up	4.30908	2.02206e-16	1	0	2	33	30	27		Os06t0258500-00	Myb transcription factor domain containing protein.	up	4.04468	0.0123742	0	0	0	0	3	2
Os03t0841600-01	UDP-glucuronosyl/UDP-glucosyltransferase family protein.	up	4.40954	2.57427e-07	0	0	1	7	8	9		Os05t0399400-00	Chitinase 9.	up	3.78495	1.18982e-45	8	10	9	141	118	75		Os11t0123600-00	Hypothetical conserved gene.	up	4.30721	0.0490242	0	0	0	5	3	0		Os02t0601500-01	Cytochrome P450 family protein.	up	4.0413	0.0148283	0	0	0	1	1	3
Os01t0510200-01	Conserved hypothetical protein.	up	4.38126	9.88697e-24	1	0	4	27	24	40		Os07t0201800-00	UDP-glucuronosyl/UDP-glucosyltransferase domain containing protein.	up	3.78228	2.32076e-09	0	2	1	16	13	12		Os11t0525900-00	Zinc finger, GRF-type domain containing protein.	up	4.29373	0.0180657	0	0	0	1	4	3		Os12t0465000-00	Hypothetical conserved gene.	up	4.04107	0.0133365	0	0	0	0	3	2
Os09t0449800-01	Conserved hypothetical protein.	up	4.31921	4.6434e-14	2	0	1	16	13	26		Os09t0551500-00	Similar to S-locus receptor-like kinase RLK14.	up	3.73925	0.00073071	1	0	0	6	4	6		Os04t0486500-01	Similar to Mitotic spindle checkpoint protein MAD2.	up	4.28918	0.0164644	0	0	0	2	4	2		Os05t0315700-00	Transferase domain containing protein.	up	4.03169	1.06701e-05	1	0	0	5	7	5
Os02t0786900-01	Similar to Pathogenesis-related protein PR-1 precursor.	up	4.31656	0.0272613	0	0	0	1	4	1		Os02t0808100-00	Similar to Protein kinase family protein.	up	3.68982	4.43015e-11	1	1	2	23	20	7		Os12t0424180-00	Similar to ATP synthase F0 subunit 6.	up	4.27813	0.0143604	0	0	0	4	2	2		Os02t0482400-01	Similar to Ornithine decarboxylase (EC 4.1.1.17) (ODC).	up	4.03071	1.07373e-05	1	0	0	4	6	7
Os07t0689600-01	Nicotianamine synthase 3 (EC 2.5.1.43) (S-adenosyl-L-methionine:S- adenosyl-L-methionine:S-adenosyl-methionine 3-amino-3- carboxypropyltransferase 3) (OsNAS3).	up	4.31268	2.29967e-53	7	4	7	106	65	128		Os06t0543601-01	Protein of unknown function DUF3778 domain containing protein.	up	3.65903	7.81032e-29	9	1	7	73	78	43		Os07t0539100-02	Glycoside hydrolase, family 17 protein.	up	4.27797	0.0143634	0	0	0	2	2	4		Os06t0578700-01	von Willebrand factor, type A domain containing protein.	up	4.0231	6.65042e-12	1	0	2	2	17	22
Os04t0575801-01	Non-protein coding transcript.	up	4.27114	0.0238872	0	0	0	4	2	0		Os08t0522100-00	Hypothetical conserved gene.	up	3.64738	1.23078e-07	1	2	0	22	12	4		Os07t0539100-01	Glycoside hydrolase, family 17 protein.	up	4.27797	0.0143634	0	0	0	2	2	4		Os07t0271500-01	Similar to Chalcone synthase.	up	4.02265	6.72459e-15	3	0	1	15	15	23
Os03t0651950-00	Hypothetical protein.	up	4.26793	0.0150619	0	0	0	2	3	1		Os11t0492500-00	Similar to NB-ARC domain containing protein.	up	3.64154	0.0155845	0	0	1	1	8	5		Os03t0346200-00	Conserved hypothetical protein.	up	4.27754	0.0224034	0	0	0	5	2	1		Os04t0220300-01	EGF-type aspartate/asparagine hydroxylation site domain containing protein.	up	4.02135	0.0148655	0	0	0	0	2	3
Os01t0949900-01	Conserved hypothetical protein.	up	4.25177	0.0145455	0	0	0	3	2	1		Os09t0273600-00	Hypothetical gene.	up	3.63284	4.62271e-06	0	1	1	12	8	6		Os02t0172850-01	Hypothetical conserved gene.	up	4.27742	0.0241163	0	0	0	5	2	1		Os03t0399000-01	Pectin lyase fold domain containing protein.	up	4.01616	0.0225407	0	0	0	0	3	2
Os10t0436850-00	EMSY N-terminal domain containing protein.	up	4.24953	0.0130674	0	0	0	3	2	1		Os12t0540100-01	Conserved hypothetical protein.	up	3.63119	0.000837457	0	0	1	6	7	2		Os01t0956800-00	Hypothetical conserved gene.	up	4.27709	0.0143865	0	0	0	4	1	3		Os04t0117300-01	Similar to H0207B04.10 protein.	up	4.01371	0.0237904	0	0	0	0	3	2
Os01t0566500-01	Similar to Dioxygenase RAMOSUS1.	up	4.23938	0.0088074	0	0	0	2	2	2		Os07t0418500-01	Similar to Cytochrome P450.	up	3.62998	4.38621e-135	61	75	80	1014	894	486		Os08t0533300-01	Similar to ACR5.	up	4.27701	0.0143865	0	0	0	3	1	4		Os01t0910900-01	Conserved hypothetical protein.	up	4.01367	2.08531e-117	13	20	23	163	243	263
Os09t0468650-01	Conserved hypothetical protein.	up	4.23884	0.00881635	0	0	0	1	2	3		Os04t0587500-01	Domain of unknown function DUF250 domain containing protein.	up	3.62008	8.88173e-29	4	6	7	89	66	36		Os07t0150901-01	Conserved hypothetical protein.	up	4.27701	0.0143865	0	0	0	3	1	4		Os03t0797300-01	Similar to benzoxazinless1.	up	3.99448	0.0490375	0	0	0	3	1	0
Os09t0468600-00	NPH3 domain containing protein.	up	4.23884	0.00881635	0	0	0	1	2	3		Os05t0296800-02	Conserved hypothetical protein.	up	3.61578	1.18346e-55	14	15	15	197	172	111		Os05t0356201-00	Similar to LIPLESS2.	up	4.27701	0.0143865	0	0	0	3	1	4		Os09t0467300-01	Similar to PUP1.	up	3.98597	0.0244345	0	0	0	0	2	3
Os06t0256000-01	Conserved hypothetical protein.	up	4.23873	0.0131673	0	0	0	1	2	3		Os07t0419000-00	Similar to Cytochrome P450.	up	3.61233	7.94603e-34	10	13	10	180	135	59		Os02t0703700-00	Hypothetical protein.	up	4.26873	0	38	21	65	1208	892	1203		Os07t0457200-01	Hypothetical protein.	up	3.98201	1.09787e-19	1	3	2	18	21	36
Os07t0213800-01	Similar to Allergenic protein.	up	4.21215	0.0197222	0	0	0	1	1	4		Os07t0418500-02	Similar to Cytochrome P450.	up	3.6043	1.62954e-133	61	74	78	987	859	473		Os07t0564500-01	Pyridine nucleotide-disulphide oxidoreductase, NAD-binding region domain containing protein.	up	4.26634	1.00734e-11	0	2	0	21	15	25		Os02t0808601-00	Similar to predicted protein.	up	3.97945	3.20638e-05	2	0	1	23	7	3
Os05t0472700-01	Similar to Metal transport protein.	up	4.1284	6.70167e-72	10	12	9	133	144	168		Os01t0620301-00	Hypothetical protein.	up	3.59571	5.80008e-08	0	0	3	13	14	9		Os11t0160400-01	Conserved hypothetical protein.	up	4.25109	0.0425276	0	0	0	6	1	1		Os09t0551550-00	Hypothetical protein.	up	3.97719	0.0205167	0	0	0	0	1	4
Os06t0690700-02	copper-exporting ATPase.	up	4.12387	1.00494e-277	221	216	307	3579	2904	4170		Os07t0468500-01	Leucine-rich repeat domain containing protein.	up	3.52757	0.00220571	0	0	1	8	4	2		Os02t0209400-01	Conserved hypothetical protein.	up	4.23676	0.0297796	0	0	0	4	0	4		Os01t0666101-00	Similar to predicted protein.	up	3.95932	0.000536559	0	0	1	6	7	2
Os04t0480700-01	Cytochrome P450 family protein.	up	4.07798	1.00507e-05	0	0	1	8	6	5		Os04t0344400-00	Similar to OSIGBa0106G08.5 protein.	up	3.50561	2.02116e-11	3	2	0	21	23	10		Os02t0703600-01	Similar to Abscisic acid 8'-hydroxylase 1.	up	4.21932	0	53	26	76	1411	1095	1481		Os07t0661450-00	Similar to predicted protein.	up	3.95778	2.0584e-07	6	4	9	118	37	22
Os01t0638000-01	UDP-glucuronosyl/UDP-glucosyltransferase family protein.	up	4.04804	7.70011e-09	0	1	1	7	10	15		Os08t0247700-00	Protein kinase, catalytic domain domain containing protein.	up	3.50304	0.0100603	0	0	1	4	9	1		Os08t0412700-01	Protein of unknown function DUF1262 family protein.	up	4.2046	9.25804e-07	1	0	0	12	9	12		Os08t0374701-01	Similar to Protein kinase domain containing protein, expressed.	up	3.95207	3.14621e-11	1	2	0	10	15	14
Os08t0156000-01	Conserved hypothetical protein.	up	4.04722	1.45175e-24	2	2	3	33	23	43		Os08t0178650-00	Protein of unknown function wound-induced domain containing protein.	up	3.47743	0.0012422	0	1	1	17	3	4		Os09t0457900-01	AP2/ERF transcription factor, Regulation of the internode elongation	up	4.19017	5.23383e-42	5	1	3	80	66	88		Os11t0210600-01	Similar to Alcohol dehydrogenase (Fragment).	up	3.95137	5.6756e-81	12	14	9	93	148	164
Os02t0825301-00	Hypothetical conserved gene.	up	4.03409	0.0448145	0	0	0	3	2	0		Os08t0298700-01	Similar to male sterility protein 2.	up	3.46036	8.81887e-13	1	1	4	31	15	16		Os03t0839400-01	Conserved hypothetical protein.	up	4.1777	0.0460042	0	0	0	1	5	1		Os03t0129400-01	Conserved hypothetical protein.	up	3.94627	2.31478e-05	0	0	1	5	6	5
Os01t0300400-01	Hypothetical conserved gene.	up	4.02893	0.0384615	0	0	0	3	2	0		Os04t0372775-00	Non-protein coding transcript.	up	3.44615	9.83762e-05	1	1	0	13	6	4		Os11t0144900-01	Conserved hypothetical protein.	up	4.15601	6.25598e-66	6	2	7	129	101	146		Os02t0657775-00	Similar to predicted protein.	up	3.93155	1.12337e-09	3	2	2	50	12	7
Os09t0542600-01	Similar to RING-H2 finger protein ATL1I.	up	4.02361	0.0322872	0	0	0	0	3	2		Os06t0624850-00	Non-protein coding transcript.	up	3.42979	0.0029235	0	1	0	5	6	2		Os09t0472900-01	Similar to Blight-associated protein p12 precursor.	up	4.15029	0.0499462	0	0	0	0	4	3		Os02t0158701-00	Similar to predicted protein.	up	3.87706	1.70797e-07	4	4	7	92	21	20
Os03t0839800-01	Protein of unknown function DUF688 domain containing protein.	up	3.99233	0.0187288	0	0	0	2	2	1		Os07t0580300-00	Hypothetical conserved gene.	up	3.42912	0.00293037	1	0	0	7	4	2		Os06t0266800-01	Similar to Gibberellin-stimulated protein.	up	4.14399	1.20216e-10	1	1	0	18	16	22		Os11t0219400-01	Ankyrin repeat containing protein.	up	3.86428	7.08544e-05	1	0	0	6	4	5
Os09t0549300-00	Flavin-containing monooxygenase FMO family protein.	up	3.99174	0.039183	0	0	0	3	1	1		Os02t0743800-01	Hypothetical conserved gene.	up	3.38566	8.59698e-06	2	1	0	16	6	9		Os01t0835651-00	Non-protein coding transcript.	up	4.09992	0.0251918	0	0	0	2	3	2		Os01t0688000-01	Conserved hypothetical protein.	up	3.85201	3.04259e-10	11	8	14	154	114	31
Os05t0578600-01	Similar to Polygalacturonase PG2.	up	3.99172	0.0187437	0	0	0	1	2	2		Os01t0803900-01	Cytochrome P450 family protein.	up	3.37358	2.66582e-65	25	20	31	282	261	156		Os11t0173432-00	Protein kinase, catalytic domain domain containing protein.	up	4.09794	0.0292172	0	0	0	4	2	1		Os03t0432100-01	Similar to Pyruvate, phosphate dikinase 2.	up	3.84281	0	3444	3827	4095	28313	41076	51230
Os09t0425300-00	Conserved hypothetical protein.	up	3.99172	0.0187437	0	0	0	1	2	2		Os11t0559200-00	Protein kinase, core domain containing protein.	up	3.33801	2.74289e-11	1	0	5	18	30	9		Os01t0627967-00	Hypothetical protein.	up	4.09743	0.0239624	0	0	0	2	3	2		Os11t0604900-00	Similar to NB-ARC domain containing protein.	up	3.83634	1.34032e-28	4	4	2	23	49	38
Os11t0673400-00	Hypothetical gene.	up	3.99172	0.0187437	0	0	0	1	2	2		Os01t0137125-00	Hypothetical protein.	up	3.33705	0.0246392	1	0	0	7	1	4		Os04t0545250-01	Hypothetical protein.	up	4.09733	0.0239629	0	0	0	1	3	3		Os02t0811650-00	Similar to predicted protein.	up	3.82076	1.63558e-19	4	4	1	63	14	13
Os05t0120900-01	Conserved hypothetical protein.	up	3.99133	0.02003	0	0	0	3	1	1		Os01t0607100-00	Bifunctional inhibitor/plant lipid transfer protein/seed storage domain containing protein.	up	3.3364	2.63434e-06	0	1	2	12	9	9		Os03t0741900-00	Hypothetical protein.	up	4.09632	0.0239974	0	0	0	3	2	2		Os03t0578900-00	Similar to MYB1.	up	3.81893	2.55692e-07	1	0	1	9	7	9
Os01t0816700-01	Similar to L-ascorbate oxidase homolog precursor (EC 1.10.3.3) (Ascorbase).	up	3.99115	0.0187587	0	0	0	3	1	1		Os02t0749800-01	Mitochodrial transcription termination factor-related family protein.	up	3.33493	5.60464e-08	0	1	3	19	13	7		Os07t0253100-01	Conserved hypothetical protein.	up	4.09632	0.0239974	0	0	0	3	2	2		Os04t0122200-00	Similar to OSIGBa0137A06.2 protein.	up	3.81256	2.79341e-37	8	3	7	38	58	98
Os01t0590300-01	Hypothetical protein.	up	3.99053	0.0187703	0	0	0	2	1	2		Os04t0611700-00	Similar to Ent-kaurene synthase-like 3.	up	3.32879	0.0359565	0	0	1	1	5	5		Os01t0179000-01	Transferase family protein.	up	4.09632	0.0239974	0	0	0	3	2	2		Os05t0168200-01	Pentaxin domain containing protein.	up	3.80823	0.000318873	0	1	0	2	3	10
Os04t0523650-01	Hypothetical protein.	up	3.99053	0.0187703	0	0	0	2	1	2		Os02t0693700-02	Similar to P-glycoprotein ABCB5.	up	3.32311	5.43882e-06	1	2	0	16	10	4		Os01t0296700-01	Glycoside hydrolase, family 3, N-terminal domain containing protein.	up	4.09623	0.0239974	0	0	0	2	2	3		Os08t0114175-00	Similar to predicted protein.	up	3.80132	0.0122399	1	0	0	9	2	1
Os05t0181902-00	Similar to ribosomal protein S19.	up	3.98991	0.0187929	0	0	0	1	1	3		Os07t0457200-01	Hypothetical protein.	up	3.31463	2.87245e-11	1	3	2	21	20	15		Os04t0116900-00	Protein of unknown function DUF827, plant family protein.	up	4.09623	0.0239974	0	0	0	2	2	3		Os01t0678000-00	Protein of unknown function DUF2921 domain containing protein.	up	3.79637	9.75445e-28	4	3	3	27	36	44
Os04t0507950-01	Hypothetical conserved gene.	up	3.98753	0.0202044	0	0	0	1	1	3		Os06t0626700-00	Isopenicillin N synthase family protein.	up	3.3143	0.00607549	0	0	1	5	6	1		Os01t0937100-01	Similar to Xylanase inhibitor precursor (Xylanase inhibitor TAXI-I).	up	4.09623	0.0239974	0	0	0	2	2	3		Os03t0282232-00	Conserved hypothetical protein.	up	3.7885	0.00030075	0	0	1	4	7	3
Os11t0184800-01	Similar to Aspartic proteinase Asp1 precursor (EC 3.4.23.-) (OsAsp1) (Nucellin- like protein).	up	3.9837	2.89133e-13	1	3	2	19	33	29		Os04t0137450-00	Hypothetical conserved gene.	up	3.30191	0.0158336	0	0	2	1	12	6		Os07t0133601-00	Hypothetical protein.	up	4.09601	0.0255074	0	0	0	1	2	4		Os12t0524750-00	Similar to ribosomal protein S7.	up	3.7636	0.00240441	1	1	0	14	5	1
Os01t0134850-00	Hypothetical protein.	up	3.9779	0.023889	0	0	0	3	0	2		Os09t0564600-01	Peptidase C1A, papain family protein.	up	3.29421	1.20855e-50	15	16	29	223	189	112		Os06t0115700-02	Hypothetical conserved gene.	up	4.09562	0.032566	0	0	0	1	2	4		Os11t0666300-00	Similar to Receptor kinase-like protein.	up	3.75646	0.000110041	1	0	0	3	6	5
Os01t0134800-01	Similar to (1,4)-beta-xylan endohydrolase, isoenzyme X-II (EC 3.2.1.8) (Fragment).	up	3.97776	0.022374	0	0	0	2	0	3		Os07t0559000-01	Non-protein coding transcript.	up	3.27845	1.95155e-07	2	0	3	8	24	13		Os04t0206500-01	UDP-glucuronosyl/UDP-glucosyltransferase family protein.	up	4.09512	0.0240478	0	0	0	3	1	3		Os01t0678050-00	Hypothetical protein.	up	3.75629	2.30549e-14	2	2	1	16	16	22
Os01t0280500-01	Similar to Eukaryotic translation initiation factor 6 (eIF-6) (B4 integrin interactor) (CAB) (p27(BBP)) (B(2)GCN homolog).	up	3.97443	2.12974e-10	1	1	1	20	13	10		Os11t0306400-01	Similar to Herbicide safener binding protein.	up	3.2738	1.02491e-16	3	2	5	41	33	15		Os04t0597700-01	Hypothetical protein.	up	4.09502	0.0240507	0	0	0	2	1	4		Os01t0609200-00	Similar to Pleiotropic drug resistance protein 3.	up	3.75316	2.80895e-150	19	26	36	198	273	338
Os03t0259600-01	Ubiquitin domain containing protein.	up	3.97048	2.39146e-11	2	1	0	15	11	17		Os06t0271400-00	Transposase, Ptta/En/Spm, plant domain containing protein.	up	3.25904	0.000335046	2	0	0	10	5	5		Os04t0180400-01	Similar to Cytochrome P450 99A2.	up	4.08241	4.05866e-14	2	0	1	33	19	25		Os02t0571900-01	Cytochrome P450 family protein.	up	3.72177	4.78552e-39	7	5	5	43	50	77
Os10t0394000-01	Similar to GDSL-like Lipase/Acylhydrolase family protein, expressed.	up	3.96384	0.0460723	0	0	0	4	0	1		Os05t0296800-01	Similar to Retrotransposon Karma DNA, complete sequence.	up	3.2338	9.53898e-17	3	4	4	30	38	26		Os05t0417251-00	Hypothetical gene.	up	4.07557	0.042623	0	0	0	2	1	4		Os11t0701000-01	Class III chitinase homologue (OsChib3H-c).	up	3.67353	2.11731e-63	9	8	18	83	117	132
Os02t0161100-01	Actin-binding FH2 domain containing protein.	up	3.95595	3.29176e-08	1	0	1	8	9	13		Os04t0304250-00	Hypothetical protein.	up	3.23189	0.00350504	0	2	0	13	3	4		Os01t0297200-01	ATPase, AAA-type, core domain containing protein.	up	4.06923	4.25354e-06	0	1	0	7	12	11		Os04t0422300-01	Protein of unknown function DUF6, transmembrane domain containing protein.	up	3.67273	1.83293e-74	8	15	20	84	140	188
Os05t0372300-01	Cytochrome P450 family protein.	up	3.93462	0.0414293	0	0	0	1	0	4		Os07t0580700-01	Integrin alpha chain, C-terminal cytoplasmic region, conserved site domain containing protein.	up	3.23047	1.36649e-21	7	6	6	55	58	45		Os06t0579100-01	Conserved hypothetical protein.	up	4.06489	4.66186e-61	10	2	3	123	97	133		Os08t0112566-00	Non-protein coding transcript.	up	3.65818	0.0152485	1	0	0	8	2	1
Os06t0690700-01	Similar to Potential cadmium/zinc-transporting ATPase HMA1 (EC 3.6.3.3) (EC 3.6.3.5).	up	3.92695	0	385	391	554	5879	4576	6122		Os07t0493100-01	Hypothetical gene.	up	3.22989	1.77255e-24	5	6	7	61	62	30		Os04t0470650-00	Hypothetical protein.	up	4.06413	0.0386519	0	0	0	4	0	3		Os10t0156200-00	Similar to Protein kinase domain containing protein.	up	3.65362	0.000235344	0	0	1	5	3	5
Os09t0499400-01	Domain of unknown function DUF2828 domain containing protein.	up	3.92041	4.31853e-05	0	0	1	6	5	6		Os02t0194400-01	Similar to Receptor-like kinase (Fragment).	up	3.21116	0.013889	0	1	0	5	2	4		Os01t0214600-01	Lipase, GDSL domain containing protein.	up	4.02349	1.33616e-32	2	3	3	69	53	64		Os05t0518800-00	Protein of unknown function DUF584 family protein.	up	3.65353	0.000235432	0	0	1	4	5	4
Os12t0577766-00	Hypothetical protein.	up	3.90148	0.000166334	0	1	0	3	4	10		Os05t0103800-00	Conserved hypothetical protein.	up	3.20458	6.00042e-33	13	8	11	104	101	59		Os03t0841600-01	UDP-glucuronosyl/UDP-glucosyltransferase family protein.	up	4.02175	7.68477e-06	0	0	1	15	9	5		Os04t0103900-01	Similar to Chalcone synthase.	up	3.63951	4.59313e-12	1	0	6	22	19	25
Os04t0649500-01	Similar to H0212B02.4 protein.	up	3.83514	8.78493e-05	0	0	1	6	6	4		Os09t0521800-00	Similar to SPX domain-containing membrane protein OsI_32082.	up	3.19802	0.00993514	0	0	1	3	5	3		Os02t0560200-01	RING-H2 type E3 ubiquitin ligase, Root development, Maintenance of cell viability after the initiation of root primordial formation, Defense response	up	3.99883	0	42	34	74	1222	945	1141		Os06t0602950-00	Hypothetical gene.	up	3.63859	0.00259895	1	0	0	6	4	2
Os01t0369200-01	Component of cullin-RING E3 ubiquitin ligase (CRL) complex, Salt/drought stress response, Cold stress response	up	3.80428	3.75431e-07	0	0	2	8	4	15		Os12t0493900-01	Armadillo-like helical domain containing protein.	up	3.19607	0.00999496	0	1	0	4	5	2		Os02t0560600-01	RING-H2 type E3 ubiquitin ligase, Root development, Maintenance of cell viability after the initiation of root primordial formation, Defense response	up	3.99883	0	42	34	74	1222	945	1141		Os10t0131500-00	NB-ARC domain containing protein.	up	3.61652	7.94852e-13	2	1	2	14	15	20
Os01t0795200-01	Similar to Subtilase.	up	3.78295	8.01538e-15	1	0	4	25	14	21		Os11t0666300-00	Similar to Receptor kinase-like protein.	up	3.19589	0.0099962	1	0	0	4	5	2		Os02t0559800-01	RING-H2 type E3 ubiquitin ligase, Root development, Maintenance of cell viability after the initiation of root primordial formation, Defense response	up	3.99883	0	42	34	74	1222	945	1141		Os11t0160400-01	Conserved hypothetical protein.	up	3.60605	3.53382e-73	16	12	20	93	138	209
Os06t0168901-00	Hypothetical conserved gene.	up	3.75058	0.00029152	1	0	0	4	7	4		Os06t0276300-01	NB-ARC domain containing protein.	up	3.19469	0.0125894	1	0	0	3	6	2		Os02t0561000-01	RING-H2 type E3 ubiquitin ligase, Root development, Maintenance of cell viability after the initiation of root primordial formation, Defense response	up	3.99883	0	42	34	74	1222	945	1141		Os02t0194400-01	Similar to Receptor-like kinase (Fragment).	up	3.58951	0.00169959	0	1	0	4	6	2
Os06t0613000-01	Hypothetical conserved gene.	up	3.74898	1.02631e-06	1	0	1	14	3	9		Os02t0572300-00	Similar to RING-H2 finger protein ATL3B.	up	3.18439	0.0210451	0	0	1	7	2	2		Os02t0561400-01	RING-H2 type E3 ubiquitin ligase, Root development, Maintenance of cell viability after the initiation of root primordial formation, Defense response	up	3.99883	0	42	34	74	1222	945	1141		Os10t0407200-01	Protein of unknown function DUF962 family protein.	up	3.58257	1.36558e-54	20	9	13	75	148	156
Os07t0542232-00	Hypothetical protein.	up	3.74865	0.000296355	0	1	0	4	7	4		Os07t0409500-01	BTB/POZ fold domain containing protein.	up	3.17956	2.24499e-05	0	1	2	14	9	4		Os02t0561800-01	RING-H2 type E3 ubiquitin ligase, Root development, Maintenance of cell viability after the initiation of root primordial formation, Defense response	up	3.99883	0	42	34	74	1222	945	1141		Os01t0890250-00	Hypothetical protein.	up	3.56811	0.000856682	0	1	0	5	4	3
Os02t0568600-00	Hypothetical conserved gene.	up	3.74346	0.000179623	1	0	0	6	5	4		Os01t0385000-01	Conserved hypothetical protein.	up	3.17909	8.38556e-07	0	0	4	15	15	5		Os04t0368000-01	Serine/threonine protein kinase-related domain containing protein.	up	3.98188	2.30898e-09	0	1	1	20	14	16		Os01t0890200-00	Similar to S-domain class receptor-like kinase3.	up	3.56811	0.000856682	0	1	0	5	4	3
Os07t0467200-01	Similar to Clone ZZD536 mRNA sequence.	up	3.72361	2.34923e-44	8	4	8	64	65	89		Os04t0340300-01	Terpene synthase, (S)-limonene synthase, Defence against M. oryzae	up	3.16852	1.223e-56	27	43	26	315	289	167		Os05t0546400-01	Hypothetical protein.	up	3.9818	2.31067e-09	1	1	0	15	13	22		Os12t0640950-00	Hypothetical protein.	up	3.54746	1.77177e-05	0	1	1	4	4	13
Os03t0291500-01	Asparagine synthetase, Biosynthesis of asparagine following the supply of ammonium	up	3.71627	3.50254e-09	1	1	1	10	10	16		Os05t0515600-01	Similar to O-methyltransferase ZRP4 (EC 2.1.1.-) (OMT).	up	3.13418	1.10884e-15	3	6	2	36	27	25		Os12t0210601-00	Hypothetical conserved gene.	up	3.97095	1.1078e-05	0	0	1	10	9	9		Os03t0404650-01	Non-protein coding transcript.	up	3.54619	4.47932e-10	2	1	1	12	14	12
Os05t0103800-00	Conserved hypothetical protein.	up	3.65898	6.1341e-29	7	0	8	46	35	77		Os05t0515500-01	Similar to O-methyltransferase ZRP4 (EC 2.1.1.-) (OMT).	up	3.13258	3.2536e-05	1	1	1	11	7	8		Os06t0266800-02	GAST gene family protein, Coordinator in crosstalk between GA nad BR signaling	up	3.95245	6.52061e-14	2	2	0	25	27	40		Os01t0137125-00	Hypothetical protein.	up	3.53726	0.000512223	1	0	0	1	5	6
Os06t0695300-01	Haem peroxidase, plant/fungal/bacterial family protein.	up	3.64706	0.000361075	0	0	1	4	6	4		Os07t0536300-00	Gnk2-homologous domain domain containing protein.	up	3.12662	0.00691561	0	0	2	3	7	7		Os01t0975000-02	Protein of unknown function DUF966 family protein.	up	3.94899	2.40239e-20	1	2	3	47	25	63		Os01t0561600-01	Cytochrome P450 family protein.	up	3.53691	8.91177e-32	4	4	8	27	56	58
Os08t0410900-01	Hypothetical gene.	up	3.63815	2.30512e-06	0	0	2	6	7	11		Os09t0339000-01	Protein kinase, core domain containing protein.	up	3.09146	2.90361e-15	1	6	4	40	32	14		Os09t0522200-01	DRE-binding protein 1A.	up	3.9468	7.65247e-245	19	18	31	528	394	530		Os06t0191500-01	Similar to MAP kinase kinase.	up	3.53023	0.000630643	0	1	0	1	4	7
Os04t0255525-01	Hypothetical gene.	up	3.63283	8.32446e-11	2	1	1	15	12	17		Os04t0341500-01	Similar to OSIGBa0159H11-OSIGBa0137A07.8 protein.	up	3.08824	7.70409e-17	6	9	1	59	48	19		Os09t0522500-00	Hypothetical protein.	up	3.94385	3.82466e-48	3	1	9	96	84	102		Os02t0193933-00	Similar to predicted protein.	up	3.5185	2.16109e-09	4	6	7	77	25	20
Os06t0320200-01	Similar to OSIGBa0135C13.7 protein.	up	3.59044	1.66715e-25	3	3	5	37	27	47		Os01t0795400-01	Similar to Subtilase.	up	3.08736	4.59076e-94	119	105	132	1245	961	529		Os01t0975000-01	Protein of unknown function DUF966 family protein.	up	3.92111	2.8172e-18	1	2	3	46	23	64		Os02t0572000-01	Hypothetical protein.	up	3.51385	6.33237e-34	7	5	5	38	48	61
Os12t0123800-01	No apical meristem (NAM) protein domain containing protein.	up	3.57759	7.13829e-19	2	3	3	30	20	31		Os07t0526600-01	Alpha/beta hydrolase fold-3 domain containing protein.	up	3.08006	0.0228023	1	0	0	4	2	4		Os01t0946700-01	Similar to Glucan endo-1,3-beta-glucosidase GV (EC 3.2.1.39) ((1->3)-beta-glucan endohydrolase GV) ((1->3)-beta-glucanase isoenzyme GV) (Beta-1,3- endoglucanase GV).	up	3.91925	1.81844e-05	0	1	0	10	8	9		Os07t0283050-00	Concanavalin A-like lectin/glucanase, subgroup domain containing protein.	up	3.5079	9.4773e-10	1	2	1	12	10	15
Os06t0564700-01	Similar to Cysteine synthase (EC 4.2.99.8).	up	3.57752	4.52396e-06	0	1	1	7	8	8		Os01t0248701-00	Terpenoid synthase domain containing protein.	up	3.07448	4.81711e-05	0	1	2	10	8	7		Os12t0510750-00	Conserved hypothetical protein.	up	3.90991	1.67876e-53	5	4	6	120	82	115		Os07t0685600-01	Conserved hypothetical protein.	up	3.48616	5.58864e-16	3	2	6	53	17	16
Os01t0960900-00	Oligopeptide transporter domain containing protein.	up	3.57728	4.53256e-06	1	1	0	10	4	9		Os07t0501100-01	Similar to Chalcone synthase 2 (EC 2.3.1.74) (Naringenin-chalcone synthase 2).	up	3.07232	0.0436199	0	1	0	6	1	3		Os12t0431100-01	ATPase, AAA-type, core domain containing protein.	up	3.90377	4.62199e-36	2	3	7	105	72	76		Os02t0269400-00	Hypothetical protein.	up	3.47833	3.7999e-50	8	6	15	57	86	99
Os08t0240000-02	Similar to STF-1 (Fragment).	up	3.56764	3.63829e-52	8	7	12	101	67	95		Os11t0200000-01	Histone deacetylase family protein.	up	3.06452	0.017735	0	1	0	4	3	3		Os01t0373700-01	Conserved hypothetical protein.	up	3.90004	0.0448733	0	0	0	2	3	1		Os03t0570100-01	Similar to Cytochrome P450 79A1 (EC 1.14.13.41) (Tyrosine N-monooxygenase) (Cytochrome P450Tyr).	up	3.47509	1.9133e-48	13	4	14	54	95	110
Os02t0649900-01	Metal-nicotianamine (NA) transporter, Fe and Mn transport to the endosperm	up	3.56748	0	758	685	1182	8923	7292	8839		Os12t0441600-00	O-methyltransferase, family 2 domain containing protein.	up	3.06257	0.0178276	1	0	0	5	3	2		Os01t0795200-01	Similar to Subtilase.	up	3.89478	2.62859e-15	1	0	4	30	39	38		Os06t0602900-01	Similar to NADP-dependent oxidoreductase P2.	up	3.47027	2.28845e-09	2	0	2	9	18	9
Os04t0480801-01	Hypothetical gene.	up	3.54281	0.00072689	0	0	1	5	5	3		Os05t0518800-00	Protein of unknown function DUF584 family protein.	up	3.06184	0.0178668	0	0	1	5	4	1		Os03t0282232-00	Conserved hypothetical protein.	up	3.89101	0.0444546	0	0	0	3	2	1		Os11t0700900-01	Glycoside hydrolase, subgroup, catalytic core domain containing protein.	up	3.4702	1.22589e-148	35	33	33	200	278	353
Os08t0529100-01	Similar to Proteasome subunit beta type 1 (EC 3.4.25.1) (20S proteasome alpha subunit F) (20S proteasome subunit beta-6).	up	3.54164	2.89778e-18	5	2	1	27	21	31		Os01t0609300-02	Hypothetical conserved gene.	up	3.05889	7.48289e-84	45	60	72	521	482	296		Os11t0417266-01	Conserved hypothetical protein.	up	3.89074	0.0439697	0	0	0	3	2	1		Os04t0104350-00	Hypothetical protein.	up	3.46205	2.88008e-11	0	0	5	17	10	17
Os04t0362375-01	Hypothetical gene.	up	3.49242	2.77664e-11	2	2	1	13	17	19		Os03t0689300-02	Similar to H-ATPase.	up	3.05825	1.56413e-21	15	27	18	138	138	142		Os09t0447300-01	Cytochrome P450 family protein.	up	3.88953	0.0398715	0	0	0	1	3	2		Os02t0571000-00	Hypothetical protein.	up	3.45274	3.77949e-47	14	5	22	78	127	127
Os01t0719350-00	Hypothetical protein.	up	3.46788	3.89632e-09	0	0	5	13	19	15		Os01t0919150-00	Hypothetical protein.	up	3.05372	3.0527e-06	0	2	2	13	12	7		Os02t0269600-00	Similar to Subtilase.	up	3.88953	0.0398715	0	0	0	1	3	2		Os12t0168700-02	AMP-dependent synthetase and ligase domain containing protein.	up	3.42468	6.5386e-33	7	13	10	49	104	88
Os06t0352200-01	Protein of unknown function DUF679 family protein.	up	3.43234	0.00158838	0	0	1	2	5	5		Os05t0217800-01	BURP domain containing protein.	up	3.03057	1.84638e-06	3	0	2	23	8	8		Os01t0935000-01	Zinc finger, C2H2-type domain containing protein.	up	3.88939	0.0415597	0	0	0	3	2	1		Os04t0137450-00	Hypothetical conserved gene.	up	3.42371	1.68769e-05	0	0	2	4	6	9
Os03t0279700-01	Similar to ZPT2-12.	up	3.42937	0.00146041	0	1	0	3	5	4		Os09t0421700-01	Zinc finger, U1-type domain containing protein.	up	3.02331	0.0475743	0	0	1	7	2	1		Os01t0615050-00	Proteinase inhibitor I13, potato inhibitor I family protein.	up	3.8893	0.0430583	0	0	0	1	2	3		Os10t0452300-01	Eggshell protein family protein.	up	3.4234	5.60509e-38	6	8	7	40	54	76
Os04t0255600-00	Cytochrome P450 domain containing protein.	up	3.40761	4.36117e-07	2	0	1	10	8	11		Os09t0482800-01	EF hand domain containing protein.	up	3.02068	7.38764e-20	8	12	14	71	106	63		Os08t0112300-01	Transferase domain containing protein.	up	3.88825	0.0399536	0	0	0	2	2	2		Os03t0589500-01	Conserved hypothetical protein.	up	3.41937	0.00106665	0	1	0	4	4	3
Os04t0326000-00	Similar to H0107B07.3 protein.	up	3.38407	1.18723e-08	3	0	1	14	6	17		Os02t0749800-02	Mitochodrial transcription termination factor-related family protein.	up	3.01607	8.73731e-05	0	0	3	11	8	5		Os08t0280501-00	Non-protein coding transcript.	up	3.88697	0.0400497	0	0	0	3	1	2		Os06t0698200-00	Similar to Homeobox-leucine zipper protein HOX18.	up	3.41839	0.00107087	0	0	1	4	2	5
Os02t0693700-02	Similar to P-glycoprotein ABCB5.	up	3.38047	3.85844e-05	0	0	2	5	8	7		Os05t0194900-01	Similar to Pyrophosphate-fructose-6-phosphate 1-phosphotransferase-like protein (Pyrophosphate-dependent phosphofructo-1-kinase-like protein).	up	3.00162	3.41667e-57	46	38	66	463	335	255		Os01t0121950-00	Hypothetical conserved gene.	up	3.88687	0.0400513	0	0	0	2	1	3		Os01t0116400-01	Protein kinase, core domain containing protein.	up	3.41083	3.36252e-05	0	1	1	2	6	11
Os05t0375600-00	Similar to Peptide chain release factor 2.	up	3.37915	1.99849e-37	5	4	13	71	54	63		Os12t0488900-01	Armadillo-like helical domain containing protein.	up	2.98389	3.21458e-46	24	28	24	228	206	107		Os01t0296450-00	Hypothetical protein.	up	3.88687	0.0400513	0	0	0	2	1	3		Os09t0425500-01	Hypothetical gene.	up	3.40211	5.11737e-23	3	4	5	22	32	43
Os03t0423300-01	Similar to Stearoyl-acyl carrier protein desaturse (EC 1.14.99.6) (Fragment).	up	3.36679	5.47412e-11	1	2	3	15	20	18		Os02t0163400-01	Hypothetical protein.	up	2.96477	5.72312e-08	1	2	3	20	19	5		Os09t0104700-00	Conserved hypothetical protein.	up	3.88098	0.0499462	0	0	0	4	1	1		Os01t0114650-00	Non-protein coding transcript.	up	3.39946	0.00994	0	1	0	0	3	9
Os06t0681200-01	Cupredoxin domain containing protein.	up	3.35735	8.74804e-07	0	2	1	9	6	13		Os08t0178600-00	Hypothetical genes.	up	2.95667	0.00620318	0	1	2	18	3	3		Os03t0839800-01	Protein of unknown function DUF688 domain containing protein.	up	3.87204	0.0475984	0	0	0	3	0	3		Os11t0524900-00	Similar to Jacalin-like lectin domain containing protein, expressed.	up	3.39358	7.10682e-44	8	13	6	53	69	91
Os05t0477800-01	Conserved hypothetical protein.	up	3.32	2.3903e-08	3	1	3	19	25	14		Os05t0559800-00	Conserved hypothetical protein.	up	2.94431	0.00235112	0	0	2	7	6	3		Os04t0640700-02	Similar to OSIGBa0138H21-OSIGBa0138E01.14 protein.	up	3.86734	3.40093e-05	1	0	0	6	11	9		Os12t0168700-01	AMP-dependent synthetase and ligase domain containing protein.	up	3.39286	1.10064e-32	8	13	10	51	105	87
Os01t0533900-01	Similar to Multidrug resistance protein 1 homolog.	up	3.30741	0.00289522	0	0	1	5	2	4		Os01t0369200-01	Component of cullin-RING E3 ubiquitin ligase (CRL) complex, Salt/drought stress response, Cold stress response	up	2.94111	5.59089e-09	1	2	4	19	22	9		Os03t0305400-01	UspA domain containing protein.	up	3.86572	2.97498e-05	0	1	0	10	9	7		Os12t0168700-03	long-chain-fatty-acid-CoA ligase.	up	3.38702	1.79889e-24	2	12	7	33	73	59
Os08t0207401-00	Hypothetical gene.	up	3.29267	1.42654e-255	53	42	96	512	439	563		Os03t0679700-02	Similar to Thiamine biosynthesis protein thiC.	up	2.94095	5.7242e-16	8	5	1	44	35	19		Os04t0581050-00	Hypothetical protein.	up	3.86568	2.97518e-05	0	1	0	9	8	9		Os03t0766600-01	Conserved hypothetical protein.	up	3.37983	1.31395e-33	9	2	9	36	58	63
Os06t0106800-02	Similar to glycoside hydrolase, family 28.	up	3.28444	7.6543e-73	16	18	36	181	178	190		Os05t0186300-03	Non-protein coding transcript.	up	2.92227	2.24365e-11	8	9	26	61	143	71		Os11t0467632-01	Similar to Aminotransferase-like.	up	3.86563	2.97576e-05	1	0	0	8	6	12		Os10t0157400-01	Serine/threonine protein kinase domain containing protein.	up	3.36566	1.07538e-06	2	0	1	5	6	15
Os06t0106800-01	Similar to glycoside hydrolase, family 28.	up	3.26962	3.47226e-73	16	18	37	182	178	191		Os02t0572351-00	Hypothetical protein.	up	2.91875	0.0312197	0	0	1	4	2	3		Os02t0561900-00	Similar to E3 ubiquitin-protein ligase EL5.	up	3.85107	3.4223e-28	2	3	3	66	37	62		Os02t0802500-02	Similar to Proton translocating pyrophosphatase.	up	3.35989	0	3179	3402	4214	18674	28180	35045
Os02t0826032-00	Hypothetical protein.	up	3.25339	3.65786e-06	0	1	2	10	10	6		Os05t0196600-00	Similar to 1-aminocyclopropane-1-carboxylic acid synthase.	up	2.91867	0.0312207	0	1	0	3	3	3		Os11t0144950-00	Hypothetical protein.	up	3.84381	7.63648e-15	2	1	1	33	19	33		Os03t0404800-01	NAD(P)-binding domain containing protein.	up	3.35813	1.38722e-26	8	3	4	21	43	53
Os07t0448150-00	Non-protein coding transcript.	up	3.23348	1.69525e-28	8	4	8	40	50	65		Os09t0441100-01	Similar to Cytochrome P450 monooxygenase CYP92A1.	up	2.91243	0.03485	0	1	0	3	5	1		Os03t0640000-00	Patatin family protein.	up	3.83386	5.39787e-08	0	1	1	10	16	19		Os07t0122100-01	Protein of unknown function DUF1719, Oryza sativa family protein.	up	3.35595	5.64455e-05	1	1	0	7	4	7
Os10t0135650-00	Hypothetical conserved gene.	up	3.22145	1.49471e-07	2	0	2	9	10	14		Os02t0612900-01	Similar to Temperature stress-induced lipocalin.	up	2.90734	3.13337e-13	6	8	8	86	38	28		Os07t0432100-00	Hypothetical conserved gene.	up	3.81915	9.92708e-18	2	2	1	36	31	36		Os02t0802575-00	Hypothetical protein.	up	3.35123	0	2746	3002	3435	15920	23525	29998
Os01t0757200-01	GA 2-oxidase3, GA metabolism	up	3.21799	1.43318e-43	9	6	22	91	70	120		Os01t0963600-01	ABA/WDS induced protein family protein.	up	2.88554	3.35021e-33	32	34	40	374	207	133		Os05t0442700-01	No apical meristem (NAM) protein domain containing protein.	up	3.77129	2.39176e-62	6	6	8	139	107	136		Os09t0564600-01	Peptidase C1A, papain family protein.	up	3.33806	1.10625e-79	15	16	29	109	147	195
Os05t0375532-01	Hypothetical gene.	up	3.21279	4.2538e-42	8	4	17	81	62	77		Os01t0919100-01	Aluminum-induced citrate transporter, Aluminum tolerance	up	2.88485	1.70578e-08	2	2	3	17	17	14		Os01t0902700-01	Similar to Peptide transporter PTR2.	up	3.75245	8.17641e-05	0	1	0	9	9	6		Os11t0700900-02	Class III chitinase homologue (OsChib3H-b).	up	3.33592	1.80226e-169	44	44	49	230	344	456
Os03t0659800-01	Similar to H0525G02.7 protein.	up	3.19616	6.33913e-06	0	1	2	7	8	10		Os05t0186300-01	Similar to NADP-malic enzyme.	up	2.88361	7.08224e-44	340	343	490	2829	2934	1764		Os08t0155900-00	Similar to Pathogen-induced defense-responsive protein.	up	3.75148	8.81117e-05	1	0	0	6	6	12		Os11t0617700-00	Protein of unknown function DUF594 domain containing protein.	up	3.33149	0.000112244	0	0	2	3	4	11
Os02t0772000-00	Similar to global transcription factor group.	up	3.17417	0.00570135	1	0	0	5	3	2		Os09t0367700-01	Similar to GST6 protein (EC 2.5.1.18).	up	2.87775	3.29155e-19	7	6	20	77	78	56		Os06t0637500-02	MYB transcription factor, Regulation of leaf senescence	up	3.74851	3.43395e-105	10	14	15	240	211	277		Os02t0159850-00	Similar to predicted protein.	up	3.32714	4.502e-06	10	7	10	108	36	20
Os06t0208200-01	Conserved hypothetical protein.	up	3.17243	0.00573359	1	0	0	4	1	5		Os05t0217800-02	Similar to BURP domain-containing protein 2.	up	2.87222	2.48321e-05	3	0	2	21	7	7		Os11t0502700-01	Glycosyl transferase, family 31 domain containing protein.	up	3.74295	2.80337e-18	1	4	1	38	40	38		Os07t0550600-01	Transferase family protein.	up	3.32615	2.84265e-35	3	6	13	41	54	71
Os11t0676100-00	Similar to NB-ARC domain containing protein, expressed.	up	3.16975	0.000576109	0	0	2	8	6	3		Os01t0609300-01	Similar to Pleiotropic drug resistance protein 3.	up	2.86394	4.86309e-105	139	172	189	1331	1169	716		Os09t0417600-04	Splicing variant of OsWRKY76, Pathogen defense	up	3.72545	1.77549e-10	1	0	2	21	21	18		Os08t0178650-00	Protein of unknown function wound-induced domain containing protein.	up	3.32424	0.00110319	0	1	1	5	1	12
Os06t0592500-01	Similar to Ethylene-responsive transcriptional coactivator.	up	3.14068	1.69728e-05	0	2	1	6	11	7		Os04t0341500-02	Terpene synthase, (S)-limonene synthase, Response to abiotic stress, Suppression of a rice bacterial blight	up	2.86174	1.43414e-34	25	27	17	201	153	97		Os03t0302850-00	Hypothetical protein.	up	3.70429	1.11954e-24	5	1	2	49	42	58		Os02t0811400-00	Similar to Cinnamoyl CoA reductase.	up	3.32387	2.04011e-06	1	2	0	7	11	7
Os03t0432100-01	Similar to Pyruvate, phosphate dikinase 2.	up	3.13818	7.94226e-16	4	3	4	33	23	25		Os01t0604600-01	Carbohydrate kinase, FGGY family protein.	up	2.85731	6.38666e-34	25	31	38	291	171	141		Os04t0523812-00	Conserved hypothetical protein.	up	3.69202	0.000128608	0	0	1	9	7	7		Os01t0869800-01	22-kDa Photosystem II protein, Photoprotection	up	3.32033	1.57683e-11	1	3	4	8	26	29
Os12t0509200-01	Conserved hypothetical protein.	up	3.13809	1.23653e-05	1	0	2	9	7	8		Os03t0679700-01	Similar to Thiamine biosynthesis protein thiC.	up	2.85195	7.86256e-15	8	5	1	39	35	18		Os04t0640750-00	Hypothetical protein.	up	3.6919	0.000128693	1	0	0	6	7	10		Os09t0358500-00	Hypothetical conserved gene.	up	3.31276	1.80707e-11	1	2	3	10	19	18
Os03t0569000-01	Conserved hypothetical protein.	up	3.13689	1.9188e-05	0	0	3	8	3	13		Os03t0679700-03	Similar to Thiamine biosynthesis protein thiC.	up	2.82926	4.02883e-15	9	5	1	43	35	19		Os06t0493100-01	Conserved hypothetical protein.	up	3.66279	3.65396e-43	3	6	6	97	73	97		Os12t0211100-01	Conserved hypothetical protein.	up	3.30682	0.00498292	0	0	1	4	1	5
Os07t0457200-01	Hypothetical protein.	up	3.12597	1.15021e-09	0	3	3	14	15	16		Os05t0186601-00	Hypothetical gene.	up	2.8285	2.1308e-85	95	105	152	939	765	496		Os06t0127100-01	Dehydration-responsive element-binding protein 1C.	up	3.65554	1.45195e-23	0	3	5	50	45	49		Os07t0580300-00	Hypothetical conserved gene.	up	3.29901	0.00594851	1	0	0	2	6	2
Os12t0528801-01	Hypothetical gene.	up	3.0899	5.67108e-45	12	6	15	83	61	86		Os07t0664400-01	Short-chain dehydrogenase/reductase SDR domain containing protein.	up	2.82574	0.00051584	1	1	1	10	8	3		Os06t0329200-02	Hypothetical gene.	up	3.64612	4.84097e-14	3	1	2	40	20	50		Os07t0674800-01	Similar to AP2 domain transcription factor EREBP.	up	3.28847	9.47914e-15	2	2	5	12	28	28
Os11t0648400-01	Protein of unknown function DUF3615 domain containing protein.	up	3.06474	3.27077e-06	2	0	4	9	22	10		Os09t0491238-00	Hypothetical protein.	up	2.82073	5.30469e-19	12	17	12	136	73	54		Os11t0212900-01	Serine/threonine protein kinase-related domain containing protein.	up	3.62898	0.000209425	0	0	1	7	5	10		Os04t0669375-00	Non-protein coding transcript.	up	3.28565	0.00225711	0	0	1	3	4	3
Os01t0629500-00	Conserved hypothetical protein.	up	3.06087	4.26157e-09	3	0	3	13	13	17		Os01t0114700-00	Similar to Receptor-like kinase.	up	2.81333	7.03108e-05	2	2	0	9	10	8		Os02t0540700-00	Similar to Arm repeat-containing protein.	up	3.62846	0	49	37	80	953	809	1073		Os08t0171600-01	RNA polymerase Rpb2, domain 6 containing protein.	up	3.28565	0.00225711	0	0	1	3	4	3
Os05t0546400-01	Hypothetical protein.	up	3.05979	0.00155822	1	1	0	2	7	7		Os01t0609501-00	Hypothetical protein.	up	2.81252	2.18857e-11	7	5	4	51	22	28		Os04t0480700-01	Cytochrome P450 family protein.	up	3.62796	0.000230892	0	0	1	10	3	9		Os09t0551400-00	Similar to S-locus receptor-like kinase RLK14.	up	3.2841	0.00226978	1	0	0	2	5	3
Os11t0647866-00	Similar to NB-ARC domain containing protein.	up	3.02868	0.0111032	0	0	1	4	3	2		Os02t0743800-02	CS domain containing protein.	up	2.80624	4.38516e-17	11	5	3	51	41	28		Os01t0724700-00	Similar to lachrymatory-factor synthase.	up	3.62769	0.000320311	0	0	1	12	4	6		Os07t0482900-00	Similar to Cytochrome P450.	up	3.28254	0.00228272	1	0	0	2	3	5
Os04t0640700-02	Similar to OSIGBa0138H21-OSIGBa0138E01.14 protein.	up	3.02771	0.0111322	1	0	0	2	4	3		Os06t0618000-01	Nse4 domain containing protein.	up	2.80226	7.79938e-06	1	2	2	15	10	8		Os09t0417800-01	WRKY transcription factor, Transcriptional repressor, Pathogen defense	up	3.62707	5.02999e-07	1	0	1	15	13	11		Os04t0558200-00	Cactin, domain domain containing protein.	up	3.28219	0.00509406	0	0	1	3	1	6
Os10t0205500-01	Similar to PDR3 ABC transporter.	up	3.02714	8.20939e-09	1	2	3	16	9	17		Os02t0731300-01	Non-protein coding transcript.	up	2.79124	2.29745e-77	221	199	190	1518	1498	784		Os01t0312500-01	Similar to Pectinesterase.	up	3.62666	5.08501e-07	0	1	1	15	7	17		Os10t0181333-00	Hypothetical protein.	up	3.27025	0.000119572	2	0	0	4	8	5
Os07t0616850-00	Hypothetical protein.	up	3.02684	0.0111595	1	0	0	2	3	4		Os06t0610350-01	GRAS family nuclear protein, Control of tillering	up	2.7576	0.000134606	1	1	2	13	7	6		Os07t0635500-01	Similar to Cytochrome P450.	up	3.62666	0.000233481	0	1	0	10	3	9		Os02t0571100-01	Ent-copalyl diphosphate synthase, Defense against both fungal pathogen and bacterial pathogen, Biosynthesis of phytoalexin	up	3.2667	4.53387e-174	69	61	76	333	548	585
Os03t0297800-01	Similar to Leucine Rich Repeat family protein, expressed.	up	3.02666	0.0111664	0	0	1	3	1	5		Os03t0603200-00	Hypothetical protein.	up	2.75687	0.00744565	1	0	1	6	4	4		Os04t0571450-00	Hypothetical protein.	up	3.60443	0	66	75	133	1704	1245	1650		Os01t0602500-01	Cytochrome P450 family protein.	up	3.26637	7.3233e-05	0	1	1	5	4	8
Os11t0118950-00	Hypothetical protein.	up	3.02618	0.0111814	0	1	0	4	2	3		Os05t0555600-01	Similar to Glutamate synthase [NADH], amyloplastic.	up	2.75371	2.30472e-72	137	162	145	1244	967	512		Os01t0768333-00	Auxin responsive SAUR protein family protein.	up	3.60026	1.81427e-09	2	0	1	21	14	20		Os03t0432277-00	Hypothetical protein.	up	3.25032	7.25431e-11	1	2	3	9	16	20
Os06t0243900-01	Hypothetical protein.	up	3.02502	0.0112203	0	1	0	3	1	5		Os01t0362800-01	Conserved hypothetical protein.	up	2.73117	2.53834e-09	11	5	6	72	56	13		Os12t0609600-01	Auxin responsive SAUR protein domain containing protein.	up	3.56328	0.000339462	1	0	0	9	7	5		Os11t0112151-00	Non-protein coding transcript.	up	3.25026	7.26014e-11	2	3	1	9	15	21
Os09t0120033-02	Conserved hypothetical protein.	up	3.01734	6.23401e-05	1	1	1	5	10	7		Os12t0123600-01	Similar to GDA1/CD39 family protein.	up	2.72602	3.24888e-07	4	1	2	18	14	11		Os04t0571600-01	Multi antimicrobial extrusion protein MatE family protein.	up	3.56146	0	75	92	149	1908	1403	1837		Os01t0868000-01	AP2/ERF transcription factor, Abiotic stress response, Salt stress response	up	3.23541	5.17446e-12	2	3	3	12	15	32
Os07t0448300-00	Hypothetical protein.	up	3.01416	4.63952e-05	1	1	1	8	4	10		Os03t0689300-01	Plasma membrane H ATPase (EC 3.6.3.6) (H-ATPase).	up	2.72468	2.33966e-37	29	40	30	258	228	108		Os07t0112700-01	Cupredoxin domain containing protein.	up	3.54475	5.31339e-19	4	2	2	34	46	53		Os09t0567201-00	Hypothetical protein.	up	3.23295	0.0090628	1	0	0	2	1	7
Os01t0800500-01	Purple acid phosphatase, N-terminal domain containing protein.	up	2.98712	2.73889e-20	4	1	11	40	27	38		Os01t0564300-01	Peptidyl-prolyl cis-trans isomerase, FKBP-type domain containing protein.	up	2.72117	1.44307e-97	151	171	191	1281	1103	632		Os01t0186900-03	Similar to cDNA clone:001-117-G12, full insert sequence.	up	3.52147	0	102	97	152	2075	1526	1965		Os02t0269600-00	Similar to Subtilase.	up	3.22959	1.89248e-59	19	11	23	83	137	150
Os01t0849050-00	Non-protein coding transcript.	up	2.98694	4.07311e-06	3	1	0	11	9	8		Os11t0126800-01	Nucleoside phosphatase GDA1/CD39 family protein.	up	2.71018	3.02904e-39	29	21	38	213	192	108		Os01t0186950-00	Hypothetical protein.	up	3.516	0	89	95	137	1880	1381	1812		Os09t0415050-01	Hypothetical gene.	up	3.21845	2.79793e-40	13	11	7	56	68	92
Os03t0285700-01	Similar to L-ascorbate peroxidase.	up	2.98492	5.6687e-146	43	41	75	324	279	419		Os03t0574900-01	Similar to Potassium transporter 1 (OsHAK1). Splice isoform 2.	up	2.70759	0.000332074	0	2	2	7	12	6		Os04t0640700-01	Similar to Alpha-L-arabinofuranosidase/beta-D-xylosidase isoenzyme ARA-I.	up	3.51277	2.05401e-06	2	0	0	9	12	15		Os12t0242100-01	Similar to Glycine-rich cell wall structural protein 1 precursor.	up	3.21585	9.76524e-06	0	2	1	9	7	7
Os03t0644600-00	Protein of unknown function DUF761, plant domain containing protein.	up	2.976	0.00180134	0	0	2	8	2	5		Os03t0114100-01	Conserved hypothetical protein.	up	2.70093	1.06163e-05	2	1	3	12	10	14		Os04t0121800-01	Hypothetical conserved gene.	up	3.50278	4.46191e-11	2	0	2	24	20	23		Os04t0507450-00	Hypothetical gene.	up	3.21114	1.88006e-07	0	2	2	9	12	9
Os08t0207500-01	Similar to Zinc transporter ZIP1 (Fragment).	up	2.96976	1.50664e-78	278	270	295	1824	1469	2297		Os08t0546800-01	Similar to Heat stress transcription factor B-2b.	up	2.69083	1.42822e-25	13	28	44	215	153	112		Os01t0186900-02	Similar to transposon protein CACTA, En/Spm sub-class.	up	3.50088	0	125	121	190	2567	1872	2383		Os06t0697200-00	DEAD-box protein abstrakt.	up	3.20922	1.25459e-05	1	2	0	6	11	6
Os10t0422600-01	Protein of unknown function DUF581 family protein.	up	2.96236	2.95456e-15	4	4	4	24	26	28		Os07t0643800-01	Similar to Dirigent protein.	up	2.68697	7.66976e-29	21	20	25	177	141	68		Os03t0305550-00	Hypothetical gene.	up	3.49441	0.000569514	0	0	1	5	5	10		Os11t0303701-00	Non-protein coding transcript.	up	3.20738	0.00276235	0	0	2	0	9	8
Os03t0687700-01	Ribosome-inactivating protein domain containing protein.	up	2.93521	7.66521e-06	2	0	2	8	8	11		Os03t0571700-01	Similar to TRANSPARENT TESTA 12 protein.	up	2.68233	0.0319798	1	1	0	2	7	4		Os05t0514400-00	Hypothetical conserved gene.	up	3.49419	0.000568901	0	0	1	10	4	6		Os03t0282100-00	Similar to ATPase, coupled to transmembrane movement of substances.	up	3.19573	1.45798e-11	1	2	5	19	18	19
Os03t0111200-01	Similar to Remorin.	up	2.93352	3.27275e-12	2	3	5	19	23	22		Os05t0555600-02	Similar to NADH-glutamate synthase 2.	up	2.68134	3.39353e-70	113	131	123	975	747	410		Os01t0882800-01	Similar to Amino acid carrier (Fragment).	up	3.47456	3.83978e-20	3	1	4	45	33	49		Os04t0458600-01	Similar to ORW1943Ba0077G13.3 protein.	up	3.1885	7.96164e-35	7	10	14	58	73	78
Os01t0849000-02	Hypothetical protein.	up	2.93289	1.7361e-36	11	6	15	63	59	78		Os10t0567900-01	Similar to F-box protein interaction domain containing protein, expressed.	up	2.67991	2.73072e-27	20	17	17	137	117	59		Os02t0756850-01	Hypothetical protein.	up	3.4694	2.48256e-91	14	11	14	222	164	214		Os01t0602400-01	Similar to Cytochrome P450 monooxygenase CYP72A5 (Fragment).	up	3.18638	5.85934e-16	4	3	3	15	26	29
Os03t0370400-01	Protein of unknown function DUF679 family protein.	up	2.92168	3.61565e-25	2	7	13	42	46	49		Os03t0766600-01	Conserved hypothetical protein.	up	2.66954	1.13157e-08	9	2	9	26	48	35		Os05t0442750-00	Hypothetical protein.	up	3.46593	1.20167e-17	2	1	4	37	33	41		Os12t0197150-00	Non-protein coding transcript.	up	3.18332	4.34791e-67	19	14	23	81	134	165
Os07t0679300-01	Similar to Alpha-galactosidase precursor (EC 3.2.1.22) (Melibiase) (Alpha-D- galactoside galactohydrolase).	up	2.91011	4.22118e-37	9	10	15	76	61	72		Os01t0116400-01	Protein kinase, core domain containing protein.	up	2.66003	0.0139178	0	1	1	4	4	5		Os02t0736900-01	Conserved hypothetical protein.	up	3.4538	8.70659e-56	11	8	5	132	100	135		Os07t0217600-01	CytochromeP450 monooxygenase, Diterpenoid phytoalexin biosynthesis, Bacterial blight resistance	up	3.18134	5.26096e-77	22	22	19	98	146	182
Os06t0695200-00	Similar to Peroxidase precursor (EC 1.11.1.7).	up	2.89822	0.0297642	0	0	1	3	4	1		Os03t0701100-02	Similar to Prp18 domain containing protein, expressed.	up	2.65309	0.0128673	1	0	1	5	4	4		Os02t0756800-01	Phosphate-induced protein 1 conserved region family protein.	up	3.45341	5.16589e-104	15	14	16	246	187	251		Os12t0130300-00	Similar to Resistance protein candidate (Fragment).	up	3.17996	0.000152485	0	2	0	3	6	7
Os01t0736100-02	UDP-glucuronosyl/UDP-glucosyltransferase family protein.	up	2.89659	7.24718e-08	1	2	4	17	16	11		Os06t0476900-01	Conserved hypothetical protein.	up	2.65199	0.012918	1	0	1	6	4	3		Os09t0417600-03	Splicing variant of OsWRKY76, Pathogen defense	up	3.44818	1.357e-07	1	0	2	15	20	14		Os12t0197100-01	Pre-ATP-grasp fold domain containing protein.	up	3.17813	7.20736e-283	89	120	124	517	742	976
Os01t0757301-00	Non-protein coding transcript.	up	2.88655	4.66601e-13	1	3	7	20	21	27		Os08t0540400-01	Similar to Calcium-dependent protein kinase.	up	2.64703	6.01876e-10	5	4	2	28	25	10		Os04t0301500-01	Helix-loop-helix DNA-binding domain containing protein.	up	3.44805	4.70384e-29	7	4	7	106	91	76		Os12t0634600-01	Conserved hypothetical protein.	up	3.1769	3.50305e-26	2	2	15	26	42	62
Os04t0669300-01	EF hand domain containing protein.	up	2.87393	0.00192398	0	2	0	5	4	5		Os04t0587451-00	Non-protein coding transcript.	up	2.62412	0.000121378	1	3	1	8	13	8		Os04t0556400-01	Similar to UDP-glycosyltransferase UGT93B9.	up	3.44136	1.82153e-28	7	1	4	71	53	60		Os01t0498802-01	Non-protein coding transcript.	up	3.1622	7.50853e-35	21	8	22	81	90	173
Os04t0557800-00	Similar to R-type basic helix-loop-helix protein.	up	2.87089	0.0319095	0	0	1	5	1	2		Os06t0683800-01	Conserved hypothetical protein.	up	2.62301	6.13593e-15	3	9	12	66	44	24		Os01t0597600-01	Amino acid transporter, transmembrane domain containing protein.	up	3.43461	7.81421e-155	24	23	21	359	281	378		Os11t0642400-01	Transferase family protein.	up	3.15973	3.15075e-07	0	1	3	8	8	13
Os04t0206600-01	UDP-glucuronosyl/UDP-glucosyltransferase family protein.	up	2.86888	0.00381073	0	1	1	8	2	4		Os01t0795300-03	Non-protein coding transcript.	up	2.61907	2.02941e-37	37	38	48	325	235	125		Os06t0564700-01	Similar to Cysteine synthase (EC 4.2.99.8).	up	3.43131	5.24924e-06	0	1	1	10	8	16		Os07t0550750-00	Hypothetical protein.	up	3.15968	8.81831e-25	1	6	10	27	38	50
Os01t0938100-01	Photosystem II protein Psb28, class 1 domain containing protein.	up	2.86627	3.82562e-20	454	388	486	3174	3124	1460		Os01t0678050-00	Hypothetical protein.	up	2.61703	7.45015e-05	2	2	1	14	9	6		Os01t0705700-01	Similar to Transcription factor ICE1 (Inducer of CBF expression 1) (Basic helix- loop-helix protein 116) (bHLH116) (AtbHLH116).	up	3.42552	3.94126e-28	2	7	3	65	53	64		Os05t0382200-00	Similar to Cation/H exchanger (Fragment).	up	3.15944	3.09352e-07	1	1	2	7	8	14
Os04t0403450-00	Non-protein coding transcript.	up	2.86385	0.0213776	0	0	1	4	1	3		Os10t0108700-01	Transferase family protein.	up	2.61375	0.000152298	1	2	2	16	7	6		Os09t0499400-01	Domain of unknown function DUF2828 domain containing protein.	up	3.4223	0.000884501	0	0	1	5	7	7		Os08t0518900-01	Chitinase (EC 3.2.1.14).	up	3.15564	6.89497e-65	26	23	18	90	159	200
Os06t0528350-01	Conserved hypothetical protein.	up	2.86361	0.0213873	0	1	0	3	3	2		Os01t0678000-00	Protein of unknown function DUF2921 domain containing protein.	up	2.61218	9.51882e-09	4	3	3	29	14	13		Os01t0885900-00	Similar to transcriptional factor TINY.	up	3.42203	0.000885314	0	0	1	8	5	6		Os08t0178900-00	Homeodomain-like domain containing protein.	up	3.15127	0.0277149	0	0	1	5	2	1
Os06t0326900-01	Protein of unknown function DUF296 domain containing protein.	up	2.86351	0.0213899	0	0	1	3	1	4		Os08t0501600-00	Similar to Wall associated kinase.	up	2.60933	0.00433561	1	2	0	9	4	5		Os06t0208200-01	Conserved hypothetical protein.	up	3.42193	0.000885633	1	0	0	8	6	5		Os02t0749700-01	Laccase, Lignin biosynthesis, Response to Cu stress of rice roots	up	3.14923	2.16937e-24	3	8	6	33	39	42
Os02t0512000-01	Auxin responsive SAUR protein family protein.	up	2.86341	0.0213929	1	0	0	4	2	2		Os08t0120600-01	Similar to Fructose-bisphosphate aldolase, cytoplasmic isozyme (EC 4.1.2.13).	up	2.58059	4.15517e-52	147	145	253	1085	990	717		Os06t0486300-00	Similar to MLO protein homolog 1.	up	3.42173	0.000886377	0	0	1	9	3	7		Os11t0492500-00	Similar to NB-ARC domain containing protein.	up	3.14845	0.00530683	0	0	1	4	2	3
Os04t0669375-00	Non-protein coding transcript.	up	2.86195	0.0214763	0	1	0	4	1	3		Os06t0268600-01	Non-protein coding transcript.	up	2.57155	1.55815e-29	20	24	23	141	126	85		Os11t0208750-00	Hypothetical protein.	up	3.4119	2.36169e-10	2	0	3	32	14	32		Os11t0170900-01	Similar to BURP domain-containing protein 17.	up	3.13696	0.00477703	1	0	0	2	4	3
Os04t0400000-00	Similar to OSIGBa0113L04.2 protein.	up	2.86124	0.0394008	1	0	0	5	2	1		Os10t0108700-02	Transferase family protein.	up	2.56537	0.000213445	1	2	2	15	7	6		Os02t0624350-00	Hypothetical protein.	up	3.38879	8.41715e-06	0	2	0	9	9	15		Os02t0572300-00	Similar to RING-H2 finger protein ATL3B.	up	3.13674	0.0060971	0	0	1	1	5	3
Os01t0672100-02	No apical meristem (NAM) protein domain containing protein.	up	2.85985	1.27138e-10	4	3	2	21	14	20		Os11t0672400-00	Calponin homology domain domain containing protein.	up	2.55155	4.45964e-05	3	3	0	12	16	5		Os02t0624300-01	R2R3-type MYB transcription factor, Negative regulation of cold tolerance, Maintenance of Pi homeostasis	up	3.38445	1.27563e-07	1	3	0	14	22	26		Os01t0837100-00	Similar to predicted protein.	up	3.13487	0.00481002	0	0	1	1	3	5
Os01t0736100-01	UDP-glucuronosyl/UDP-glucosyltransferase family protein.	up	2.85965	7.22487e-08	1	2	4	17	15	11		Os03t0197200-01	Similar to Sorbitol transporter.	up	2.54988	1.32728e-06	1	2	5	13	15	15		Os04t0339400-01	Aldo/keto reductase family protein.	up	3.37539	8.08833e-08	1	1	1	15	11	21		Os03t0282166-00	Hypothetical protein.	up	3.13441	2.06213e-08	1	2	2	6	15	14
Os01t0187200-01	Target gene(s): SPL (Squamosa Promoter binding protein Like) gene family (Os07g0505200, Os02g0139400, Os01g0922600, Os08g0509600, Os08g0531600, Os09g0491532, Os09g0507100, Os02g0174100, Os06g0663500, Os06g0703500, Os04g0551500), Various developmental processes, especially flower development	up	2.84626	2.50064e-07	2	2	2	9	14	14		Os04t0103900-01	Similar to Chalcone synthase.	up	2.54792	8.33342e-06	1	0	6	14	18	6		Os11t0208700-00	Similar to D-mannose binding lectin family protein.	up	3.37242	1.46553e-09	2	0	3	31	13	32		Os01t0606900-01	Heat shock protein DnaJ, N-terminal domain containing protein.	up	3.10911	6.48671e-07	1	3	0	5	11	12
Os02t0173600-01	Similar to Dreg-2 like protein.	up	2.84258	0.0352364	0	1	0	5	1	2		Os07t0526400-01	Polyketide synthase, type III domain containing protein.	up	2.54347	7.67697e-11	5	8	2	43	25	12		Os08t0351300-01	Conserved hypothetical protein.	up	3.36733	5.31085e-79	14	7	18	190	150	219		Os03t0120501-01	Non-protein coding transcript.	up	3.10699	0.0299307	1	0	0	3	0	6
Os01t0961000-01	Conserved hypothetical protein.	up	2.84058	2.3661e-33	11	14	19	73	74	111		Os05t0447800-00	Similar to H0212B02.6 protein.	up	2.53856	0.00702413	2	0	1	7	4	6		Os12t0629600-00	Thaumatin-like protein.	up	3.34622	0.00142393	0	0	1	4	7	7		Os03t0128866-00	Non-protein coding transcript.	up	3.09857	0.0111576	0	0	1	0	4	5
Os05t0296800-01	Similar to Retrotransposon Karma DNA, complete sequence.	up	2.80804	0.000472505	0	1	2	10	4	5		Os11t0598800-01	Tetratricopeptide-like helical domain containing protein.	up	2.53808	0.0220504	1	0	1	5	6	1		Os04t0338950-00	Hypothetical protein.	up	3.34607	0.00142458	0	0	1	7	6	5		Os05t0548200-01	Similar to Transcription initiation factor IIB (General transcription factor TFIIB).	up	3.09857	0.0111576	0	0	1	0	4	5
Os06t0329200-02	Hypothetical gene.	up	2.80725	4.32747e-07	3	1	2	13	13	10		Os10t0504100-00	Conserved hypothetical protein.	up	2.53544	0.025401	0	1	1	7	3	2		Os01t0533900-01	Similar to Multidrug resistance protein 1 homolog.	up	3.34569	0.00142705	0	0	1	6	4	8		Os01t0696800-01	Peptidase A1 domain containing protein.	up	3.09254	0.000757423	0	0	2	2	8	5
Os03t0689300-02	Similar to H-ATPase.	up	2.80045	1.7768e-137	104	96	148	712	600	644		Os06t0578700-01	von Willebrand factor, type A domain containing protein.	up	2.52813	0.00480261	1	0	2	5	7	5		Os06t0637400-01	Conserved hypothetical protein.	up	3.34559	0.00142737	1	0	0	7	5	6		Os02t0587000-01	Similar to Glycine rich protein (Fragment).	up	3.08959	0.000311712	0	1	1	4	5	6
Os11t0689650-00	Conserved hypothetical protein.	up	2.78477	2.05762e-06	5	2	1	22	14	11		Os09t0491100-02	Similar to Beta-glucosidase isozyme 2.	up	2.52533	5.59083e-19	19	33	17	178	123	64		Os12t0113600-01	Hypothetical protein.	up	3.34467	1.28762e-07	2	1	0	14	13	19		Os03t0603200-00	Hypothetical protein.	up	3.08867	0.000313224	1	0	1	2	7	6
Os01t0537250-01	Protein of unknown function DUF3778 domain containing protein.	up	2.77997	1.86047e-294	191	159	268	1175	945	1326		Os08t0136500-01	Protein of unknown function DUF26 domain containing protein.	up	2.52512	0.0353154	0	2	0	7	3	2		Os11t0435400-01	Conserved hypothetical protein.	up	3.32481	1.77401e-11	3	0	2	29	16	28		Os06t0624850-00	Non-protein coding transcript.	up	3.08633	0.0252556	0	1	0	0	6	3
Os01t0209800-02	Similar to Cationic amino acid transporter (Fragment).	up	2.77168	2.38666e-41	25	32	26	148	154	163		Os01t0660000-01	Conserved hypothetical protein.	up	2.51859	3.48479e-12	14	10	18	124	55	41		Os02t0759400-01	Zinc finger, RING/FYVE/PHD-type domain containing protein.	up	3.31672	8.67077e-174	29	15	43	412	322	465		Os06t0530600-00	VQ domain containing protein.	up	3.08438	0.0487519	1	0	0	3	5	0
Os05t0136100-00	Hypothetical conserved gene.	up	2.77106	0.00385596	0	0	2	3	3	7		Os04t0352400-01	Peptidyl-prolyl cis-trans isomerase, FKBP-type domain containing protein.	up	2.51709	9.71518e-65	161	216	184	1291	1007	590		Os01t0186900-01	Similar to cDNA clone:001-117-G12, full insert sequence.	up	3.30072	0	101	98	154	1768	1360	1668		Os02t0620533-00	Hypothetical protein.	up	3.07665	1.06197e-151	49	61	84	288	432	485
Os07t0192800-01	Similar to ATPase 3.	up	2.7705	0.00360831	0	0	2	6	2	5		Os12t0211600-01	Hypothetical protein.	up	2.50783	7.622e-05	2	1	3	12	16	4		Os01t0905300-01	Similar to Leucine zipper protein-like.	up	3.27901	1.26926e-22	4	2	5	60	35	56		Os02t0620500-00	2 (Fragment).	up	3.07392	1.1691e-156	51	62	87	297	442	501
Os04t0616200-01	Similar to H0525G02.9 protein.	up	2.77005	0.00361516	1	0	1	4	3	6		Os09t0491100-01	Similar to Beta-primeverosidase (EC 3.2.1.149).	up	2.50117	1.25036e-21	30	48	27	274	167	103		Os01t0112600-01	Conserved hypothetical protein.	up	3.27846	0.00424271	1	0	0	3	8	6		Os11t0127951-00	Hypothetical protein.	up	3.07153	0.00540025	1	1	1	11	6	1
Os08t0123833-00	Hypothetical protein.	up	2.76984	0.00361715	1	1	0	5	4	4		Os07t0631200-01	Zinc finger, RING/FYVE/PHD-type domain containing protein.	up	2.49904	1.53299e-28	25	36	31	216	145	103		Os09t0562600-01	Wall-associated kinase, Positive regulation of rice blast resistance	up	3.27591	1.82145e-18	1	3	5	50	28	46		Os08t0125006-00	Hypothetical protein.	up	3.06656	0.0214532	0	1	0	4	3	1
Os05t0555300-02	Beta-grasp fold, ferredoxin-type domain containing protein.	up	2.76941	8.24622e-45	25	14	38	121	123	181		Os11t0670900-01	Conserved hypothetical protein.	up	2.49336	6.13746e-33	22	36	35	180	175	107		Os01t0902750-00	Hypothetical protein.	up	3.27259	0.00339222	0	1	0	5	8	4		Os09t0482800-01	EF hand domain containing protein.	up	3.06255	1.63645e-35	8	12	14	56	61	95
Os01t0606000-00	MtN3 and saliva related transmembrane protein family protein.	up	2.76186	0.00471741	2	0	0	4	2	7		Os01t0660100-01	Conserved hypothetical protein.	up	2.49139	1.66917e-10	14	10	14	116	48	34		Os02t0568600-00	Hypothetical conserved gene.	up	3.26538	0.00229325	1	0	0	6	6	5		Os08t0540400-01	Similar to Calcium-dependent protein kinase.	up	3.06056	5.15097e-14	5	4	2	19	26	25
Os08t0263100-01	Conserved hypothetical protein.	up	2.75162	1.54155e-09	2	3	4	18	11	22		Os11t0524900-00	Similar to Jacalin-like lectin domain containing protein, expressed.	up	2.48412	6.91049e-16	8	13	6	61	46	29		Os01t0946500-01	Similar to Glucan endo-1,3-beta-glucosidase GV (EC 3.2.1.39) ((1->3)-beta-glucan endohydrolase GV) ((1->3)-beta-glucanase isoenzyme GV) (Beta-1,3- endoglucanase GV).	up	3.26527	1.11971e-10	1	3	1	25	24	21		Os11t0244100-00	Transferase family protein.	up	3.05201	3.68682e-16	1	4	7	18	25	33
Os05t0531700-01	Glycoside hydrolase, subgroup, catalytic domain domain containing protein.	up	2.74897	0.00141429	0	0	3	10	4	4		Os01t0682001-01	Similar to NADH dependent Glutamate Synthase.	up	2.4753	2.87191e-20	817	986	1027	4221	4311	4360		Os01t0510200-01	Conserved hypothetical protein.	up	3.26484	7.14871e-11	1	0	4	25	17	28		Os12t0527500-01	Cyclin-like F-box domain containing protein.	up	3.02411	0.0190085	1	0	0	3	4	1
Os04t0117300-01	Similar to H0207B04.10 protein.	up	2.74889	0.0128576	1	1	0	1	5	7		Os04t0604251-00	Non-protein coding transcript.	up	2.46902	2.68311e-05	2	4	1	19	9	8		Os08t0123900-00	Similar to cDNA, clone: J065032N17, full insert sequence.	up	3.26463	0.00229977	0	1	0	8	3	6		Os05t0519700-02	Heat shock protein 101.	up	3.02392	1.21659e-146	66	98	67	313	499	585
Os10t0399901-01	Conserved hypothetical protein.	up	2.7483	1.12232e-07	2	3	2	13	11	16		Os11t0548600-00	Similar to LysM domain containing protein.	up	2.46737	7.25111e-05	2	2	2	13	12	6		Os05t0474800-01	WRKY transcription factor, Herbivore resistance, Defense regulation by the volatile indole	up	3.26189	4.55345e-64	10	12	19	217	148	181		Os05t0194900-01	Similar to Pyrophosphate-fructose-6-phosphate 1-phosphotransferase-like protein (Pyrophosphate-dependent phosphofructo-1-kinase-like protein).	up	3.02279	5.75613e-121	46	38	66	206	325	371
Os07t0677200-02	Similar to Peroxidase.	up	2.73686	6.78593e-09	2	3	7	28	11	28		Os11t0638700-00	Protein of unknown function DUF594 domain containing protein.	up	2.46303	4.86616e-10	8	2	4	30	24	16		Os08t0170700-00	Disease resistance protein domain containing protein.	up	3.25121	3.41575e-35	1	6	11	87	60	93		Os05t0519700-01	Heat shock protein, Long-term acquired thermotolerance	up	3.01979	1.13634e-145	66	98	67	312	498	583
Os07t0556500-01	Hypothetical conserved gene.	up	2.73567	0.00981344	2	0	0	5	1	7		Os11t0201329-00	Hypothetical protein.	up	2.46155	0.000149172	1	3	2	11	16	4		Os04t0179200-01	Similar to Stem secoisolariciresinol dehydrogenase (Fragment).	up	3.24599	7.65899e-09	1	0	3	18	19	19		Os02t0657850-00	Conserved hypothetical protein.	up	3.0113	1.04018e-08	3	2	1	27	7	4
Os05t0296800-02	Conserved hypothetical protein.	up	2.731	1.69192e-07	7	2	6	40	26	15		Os11t0450400-01	Similar to Sulfotransferase domain containing protein, expressed.	up	2.45767	3.55251e-15	17	11	11	80	57	52		Os04t0518400-01	Similar to Phenylalanine ammonia-lyase (Fragment).	up	3.23894	7.40188e-10	2	2	1	31	16	22		Os07t0451300-01	Cytochrome P450 family protein.	up	3.00729	9.94785e-28	5	7	11	36	46	57
Os07t0147500-01	Similar to Photosystem II 10 kDa polypeptide, chloroplast precursor.	up	2.72246	6.08109e-12	4	4	4	23	21	22		Os12t0211500-01	Leucine-rich repeat, N-terminal domain containing protein.	up	2.44678	2.75914e-07	4	2	4	21	24	5		Os12t0555000-01	Similar to Probenazole-inducible protein PBZ1.	up	3.23	4.98509e-47	8	4	13	125	89	113		Os02t0521100-01	Hypothetical conserved gene.	up	3.003	2.43019e-07	3	0	2	7	6	19
Os01t0719700-00	ATP binding.	up	2.70437	5.24046e-44	22	14	30	104	100	146		Os11t0662100-00	Hypothetical conserved gene.	up	2.44325	0.0150434	1	3	0	15	5	2		Os01t0952000-01	Similar to Germin-like protein 1-3.	up	3.22009	1.2207e-08	0	1	3	22	16	17		Os11t0628000-00	Protein kinase, catalytic domain domain containing protein.	up	2.99358	1.22807e-73	22	29	26	106	147	204
Os03t0689300-01	Plasma membrane H ATPase (EC 3.6.3.6) (H-ATPase).	up	2.70366	9.69246e-144	201	185	303	1408	1008	1216		Os01t0940700-02	Similar to Beta 1,3-glucanase.	up	2.44271	2.09706e-35	81	95	123	759	423	285		Os01t0946600-01	Conserved hypothetical protein.	up	3.21476	8.17789e-07	0	2	1	15	13	14		Os02t0227700-01	Serine/threonine protein kinase-related domain containing protein.	up	2.99302	0.000631221	0	1	1	4	6	4
Os09t0485800-01	Conserved hypothetical protein.	up	2.69751	1.75321e-40	19	23	53	199	111	188		Os01t0940700-01	Similar to Glucan endo-1,3-beta-glucosidase GII precursor (EC 3.2.1.39) ((1->3)- beta-glucan endohydrolase GII) ((1->3)-beta-glucanase isoenzyme GII) (Beta-1,3-endoglucanase GII).	up	2.44092	1.65674e-35	50	77	101	529	338	232		Os09t0571200-01	C2 domain-containing protein, Salt tolerance	up	3.2002	8.0036e-21	2	4	5	50	31	62		Os04t0473025-00	Similar to NADH-plastoquinone oxidoreductase subunit 2.	up	2.99228	0.000633469	1	1	0	4	5	5
Os08t0103100-01	Hypothetical protein.	up	2.69255	1.53917e-05	3	0	2	14	8	6		Os04t0280500-00	Similar to Non-S-locus F-box-like protein 2011 (Fragment).	up	2.43788	0.0100004	1	1	1	9	4	3		Os05t0270000-01	Ribosomal protein L25 family protein.	up	3.19367	0.00737048	0	1	0	3	8	5		Os11t0238400-01	Protein of unknown function DUF3475 domain containing protein.	up	2.99121	0.0107299	2	0	0	0	9	6
Os01t0719800-01	Hypothetical protein.	up	2.69135	1.70843e-07	3	4	1	12	11	21		Os03t0838400-02	Similar to Ammonium transporter.	up	2.43092	3.73487e-30	84	89	106	425	430	401		Os05t0402900-01	Similar to EDGP.	up	3.19172	5.89245e-08	1	0	3	20	10	24		Os03t0162725-00	Hypothetical protein.	up	2.99011	0.000640085	1	1	0	2	4	8
Os03t0371000-01	Similar to Cytochrome P450 family protein, expressed.	up	2.6821	2.47713e-06	2	3	1	13	7	13		Os09t0491100-03	Similar to Beta-glucosidase 30.	up	2.43059	1.405e-22	24	44	27	222	154	89		Os05t0495700-01	Similar to Glycerol-3-phosphate dehydrogenase.	up	3.183	7.45344e-40	7	9	6	99	81	99		Os06t0241100-01	Protein kinase, core domain containing protein.	up	2.98198	6.01491e-49	20	23	18	82	107	173
Os07t0524200-01	Harpin-induced 1 domain containing protein.	up	2.68189	0.040336	0	0	1	3	3	1		Os03t0223400-01	Cytosolic glutamine synthetase, Ammonium assimilation	up	2.42351	7.15123e-24	257	270	263	1075	1186	1213		Os03t0199500-01	Conserved hypothetical protein.	up	3.18001	0.00366281	1	0	0	6	5	5		Os07t0468500-01	Leucine-rich repeat domain containing protein.	up	2.9769	0.0108406	0	0	1	3	1	4
Os02t0569900-01	Cytochrome P450 family protein.	up	2.68073	0.0404185	0	0	1	3	2	2		Os03t0140900-00	Conserved hypothetical protein.	up	2.4179	0.036813	2	0	0	5	3	3		Os06t0200700-01	Hypothetical protein.	up	3.17946	0.00367157	1	0	0	5	3	8		Os02t0282301-01	Conserved hypothetical protein.	up	2.97672	1.27523e-09	1	3	3	8	18	17
Os07t0257200-01	Manganese and Cadmium transporter, Mn and Cd uptake	up	2.68073	0.0404185	0	0	1	3	2	2		Os01t0518400-01	Similar to Transposon protein.	up	2.41523	0.0389644	0	0	2	5	5	1		Os05t0464100-01	MCM family protein.	up	3.17532	0.00424232	1	0	0	6	2	8		Os11t0601300-00	Hypothetical protein.	up	2.97519	0.0110007	0	1	0	3	1	4
Os01t0704250-00	Non-protein coding transcript.	up	2.68033	0.0404468	0	0	1	2	2	3		Os03t0766800-01	Conserved hypothetical protein.	up	2.40881	2.92712e-09	3	6	11	53	23	20		Os11t0576400-00	Similar to HAT family dimerisation domain containing protein, expressed.	up	3.16757	3.93477e-56	7	8	22	172	136	152		Os07t0451201-00	Hypothetical protein.	up	2.97506	1.48233e-25	4	7	11	35	43	52
Os03t0598002-00	Hypothetical gene.	up	2.68011	0.0424227	0	1	0	3	3	1		Os03t0140400-01	Cytochrome P450 protein CYP96B4, Growth regulation, Drought stress response	up	2.38469	7.20067e-05	5	1	1	13	16	5		Os07t0686800-01	Similar to Serine/threonine protein kinase-like.	up	3.16613	0.00810454	0	0	1	7	1	8		Os12t0467450-00	Similar to OSIGBa0110B10.2 protein.	up	2.97208	0.0099566	1	0	0	2	2	4
Os09t0441600-00	Similar to flavonoid 3-monooxygenase.	up	2.67993	0.0404813	0	0	1	1	2	4		Os03t0261800-01	Protein of unknown function DUF3049 domain containing protein.	up	2.38402	4.65482e-12	10	12	13	89	56	24		Os12t0628600-01	Similar to Thaumatin-like pathogenesis-related protein 3 precursor.	up	3.1608	1.5056e-77	16	11	25	253	166	226		Os04t0404000-01	Hypothetical gene.	up	2.97089	0.00998753	1	0	0	1	3	4
Os04t0640750-00	Hypothetical protein.	up	2.67982	0.0404849	1	0	0	2	3	2		Os06t0217300-01	Similar to Transcription factor MADS55.	up	2.37982	7.22705e-17	9	8	15	63	54	32		Os02t0738100-01	Conserved hypothetical protein.	up	3.15534	8.87798e-05	0	0	2	7	8	13		Os04t0206401-00	Hypothetical gene.	up	2.97089	0.00998753	1	0	0	1	3	4
Os11t0622200-01	Hypothetical protein.	up	2.67825	0.0406174	1	0	0	1	2	4		Os04t0635650-00	Non-protein coding transcript.	up	2.3754	7.3392e-13	12	9	12	75	41	37		Os12t0248600-01	Hypothetical protein.	up	3.15503	8.81831e-05	0	1	1	8	7	13		Os02t0570400-01	Similar to Ent-kaurene synthase 1A.	up	2.96567	4.89347e-153	59	66	78	290	401	478
Os10t0416800-03	Similar to Chitinase 2 (EC 3.2.1.14) (Tulip bulb chitinase-2) (TBC-2).	up	2.67749	0.0406846	1	0	0	2	1	4		Os03t0570100-01	Similar to Cytochrome P450 79A1 (EC 1.14.13.41) (Tyrosine N-monooxygenase) (Cytochrome P450Tyr).	up	2.37435	1.19327e-10	13	4	14	59	39	42		Os01t0952100-00	Similar to Germin-like protein subfamily 2 member 4 precursor.	up	3.15428	1.46365e-23	4	3	6	62	42	59		Os04t0107900-03	Similar to Heat shock protein 80.	up	2.95867	4.14685e-07	0	3	2	3	13	15
Os02t0190950-01	Conserved hypothetical protein.	up	2.67749	0.0406846	1	0	0	2	1	4		Os11t0566800-01	Similar to Bibenzyl synthase (EC 2.3.1.-).	up	2.36664	1.98968e-15	8	12	11	67	49	28		Os12t0141050-00	Hypothetical protein.	up	3.13918	1.58296e-06	2	1	1	23	7	23		Os01t0878400-01	Amino acid permease, Regulation of tiller number and grain yield	up	2.95827	6.25909e-55	11	24	31	94	122	164
Os11t0111200-01	Conserved hypothetical protein.	up	2.67695	0.0407209	0	1	0	2	1	4		Os03t0608200-01	Non-protein coding transcript.	up	2.36607	2.22559e-05	1	3	4	12	19	7		Os03t0240600-01	U-box containing E3 ligase, Response to phosphate starvation	up	3.11142	8.13542e-08	0	3	1	20	10	21		Os05t0186300-03	Non-protein coding transcript.	up	2.95373	2.74586e-30	8	9	26	55	95	96
Os02t0774500-01	Similar to DNA-3-methyladenine glycosylase (EC 3.2.2.21) (3-methyladenine DNA glycosidase).	up	2.66239	0.0130991	0	1	1	7	3	2		Os06t0564700-01	Similar to Cysteine synthase (EC 4.2.99.8).	up	2.36236	1.22044e-06	2	4	4	15	22	10		Os11t0573350-00	Similar to photoperiod responsive protein.	up	3.11031	3.565e-24	4	2	8	58	43	69		Os03t0128932-00	Similar to Major facilitator superfamily protein, expressed.	up	2.94645	0.0178698	0	0	1	0	4	4
Os06t0146600-01	Hypothetical protein.	up	2.65858	0.0067471	0	0	2	5	3	4		Os08t0136300-01	Similar to (clone wusl1032) mRNA sequence.	up	2.36165	1.13082e-06	2	2	6	19	19	9		Os02t0794500-01	Serine carboxypeptidase II chain B].	up	3.10897	3.26775e-06	1	1	1	15	11	13		Os09t0347300-01	Exo70 exocyst complex subunit family protein.	up	2.94309	2.51116e-09	3	2	2	15	15	12
Os07t0686950-01	Hypothetical gene.	up	2.65785	0.00676719	0	1	1	3	4	5		Os03t0140300-01	Conserved hypothetical protein.	up	2.3441	9.84885e-05	4	2	1	13	15	5		Os08t0474000-01	Similar to AP2 domain containing protein RAP2.6 (Fragment).	up	3.10357	0.000139462	1	0	1	12	8	7		Os04t0184100-01	Similar to OSIGBa0140C02.7 protein.	up	2.94144	2.43345e-95	29	38	38	137	199	264
Os04t0522800-01	Photosystem II oxygen evolving complex protein PsbQ family protein.	up	2.6552	2.00261e-12	51	42	45	132	158	473		Os01t0944500-00	Glycoside hydrolase, family 17 domain containing protein.	up	2.34388	4.30132e-09	4	2	9	37	18	14		Os05t0495700-02	Similar to Glycerol-3-phosphate dehydrogenase.	up	3.10335	2.2684e-43	7	9	11	113	100	110		Os04t0531800-01	Conserved hypothetical protein.	up	2.94095	1.25585e-12	2	4	4	12	21	26
Os03t0292700-01	Similar to Protein kinase domain containing protein, expressed.	up	2.64864	0.00109419	0	2	1	4	6	7		Os11t0201299-01	Similar to F-box domain containing protein.	up	2.33586	1.11922e-08	6	4	4	20	29	15		Os07t0154201-00	Hypothetical gene.	up	3.1033	0.00014076	0	1	1	13	6	8		Os01t0963600-01	ABA/WDS induced protein family protein.	up	2.93736	3.36723e-69	32	34	40	114	210	289
Os07t0677200-01	Peroxidase.	up	2.64671	1.25173e-14	5	3	9	29	20	39		Os01t0795300-01	Hypothetical protein.	up	2.33578	7.79585e-28	28	37	40	219	173	87		Os12t0472366-00	Hypothetical protein.	up	3.09958	0.00834814	1	0	0	5	7	3		Os04t0184250-00	Hypothetical protein.	up	2.93431	6.3955e-62	21	23	22	90	131	154
Os08t0174100-00	Similar to transferase family protein.	up	2.64664	5.17978e-15	6	6	5	34	21	33		Os02t0616100-04	Similar to protein binding protein.	up	2.31857	5.95024e-09	6	8	13	70	39	16		Os06t0671375-00	Hypothetical protein.	up	3.08973	0.00580398	0	0	1	6	4	5		Os09t0498300-00	Similar to Zeamatin.	up	2.93326	0.0189905	1	0	0	0	4	4
Os08t0211750-01	Conserved hypothetical protein.	up	2.64379	0.000178538	2	0	2	10	5	7		Os12t0217800-01	Hypothetical gene.	up	2.3051	0.020561	1	2	1	4	12	3		Os12t0555300-00	Similar to Pathogenesis-related protein PR-10a.	up	3.0897	0.00580398	0	0	1	5	4	6		Os12t0587100-00	Similar to RSSG8.	up	2.93323	0.0190009	1	0	0	0	4	4
Os05t0551600-01	Hypothetical conserved gene.	up	2.64378	0.00017554	2	0	2	6	7	9		Os05t0217700-01	BURP domain containing protein.	up	2.30443	2.43005e-40	122	139	196	988	613	414		Os05t0493100-01	Similar to KI domain interacting kinase 1.	up	3.0892	0.00581306	1	0	0	5	4	6		Os05t0147800-01	Conserved hypothetical protein.	up	2.93226	4.2362e-08	1	2	3	16	8	12
Os05t0536250-00	Similar to AP2 domain-containing transcription factor.	up	2.64243	1.47803e-48	12	20	30	111	89	115		Os02t0804000-01	Target gene(s): OsGRF4 (Os02g0701300), Control of grain size and yield	up	2.30262	5.25264e-11	10	10	12	45	46	45		Os02t0794500-02	Serine carboxypeptidase II chain B].	up	3.07192	5.13657e-06	1	1	1	14	11	13		Os08t0514300-00	Similar to H0425E08.13 protein.	up	2.93224	1.41647e-23	5	13	3	26	39	56
Os04t0399300-01	Similar to Nudix hydrolase 13, mitochondrial precursor (EC 3.6.1.-) (AtNUDT13).	up	2.64141	0.000200844	0	3	1	7	4	11		Os02t0811800-01	Similar to Cinnamoyl-CoA reductase (EC 1.2.1.44).	up	2.30155	0.00014656	4	2	1	15	11	6		Os01t0678000-00	Protein of unknown function DUF2921 domain containing protein.	up	3.07002	4.32443e-54	16	9	9	138	108	151		Os01t0602466-00	Hypothetical protein.	up	2.92737	7.9866e-05	0	1	2	6	6	7
Os02t0550800-01	Ammonium transporter family protein.	up	2.64022	1.41457e-64	60	58	58	280	290	330		Os07t0625600-00	Fimbriata-associated protein (Fragment).	up	2.29639	0.0163244	0	3	2	17	4	3		Os07t0538350-00	Hypothetical protein.	up	3.06371	0.0126826	0	1	0	9	2	4		Os02t0569900-01	Cytochrome P450 family protein.	up	2.92179	3.92631e-54	12	26	31	81	139	170
Os05t0444500-00	Similar to solute carrier family 35, member F1.	up	2.6387	0.0136856	2	0	0	2	3	7		Os10t0361000-01	Lipoxygenase, LH2 domain containing protein.	up	2.27898	1.8835e-10	9	7	24	57	61	48		Os02t0462800-01	WRKY transcription factor 42, Transcriptional repressor, Promotion of leaf senescence	up	3.0504	5.5573e-32	5	7	9	76	70	97		Os02t0275200-02	Hypothetical conserved gene.	up	2.92059	6.40511e-21	5	5	8	26	37	40
Os09t0452750-00	Non-protein coding transcript.	up	2.63846	4.47627e-06	1	2	3	7	12	13		Os04t0573000-01	SPX-MFS protein, Phosphate transporter, Pi homeostasis	up	2.27756	1.9953e-11	15	12	6	61	63	23		Os01t0638000-01	UDP-glucuronosyl/UDP-glucosyltransferase family protein.	up	3.05012	0.000223035	0	1	1	6	9	11		Os01t0549300-01	Homeodomain-like domain containing protein.	up	2.90938	0.0366818	0	0	1	4	2	1
Os03t0303100-01	Protein of unknown function DUF1645 family protein.	up	2.62965	2.81224e-21	6	6	13	44	33	50		Os08t0529000-01	Auxin efflux carrier, Auxin homeostasis, transport and distribution	up	2.27756	2.2548e-05	1	4	4	21	9	10		Os04t0340100-00	Hypothetical conserved gene.	up	3.04933	0.00022489	0	1	1	10	4	12		Os05t0519700-03	Similar to Heat shock protein 101.	up	2.90751	1.25919e-34	14	17	8	49	81	89
Os05t0555300-01	Similar to electron carrier/ electron transporter/ iron ion binding protein.	up	2.6178	9.55826e-37	25	14	38	106	113	163		Os02t0701300-01	Growth-regulating factor, Regulation of grain shape and panicle length, Negative regulation of seed shattering	up	2.27509	6.66373e-06	3	4	3	15	12	17		Os02t0807800-01	Hypothetical conserved gene.	up	3.03398	5.13212e-09	1	2	3	20	18	33		Os07t0491800-01	Similar to taxane 13-alpha-hydroxylase.	up	2.90181	0.00178387	1	0	1	4	6	3
Os04t0683700-01	4-coumarate-Co-A ligase (4CL) like protein, Adenosine monophosphate binding protein, Regulation of rice blast resistance, floret development, and lignin biosynthesis	up	2.61072	3.6137e-139	670	660	1189	4044	3686	4570		Os04t0604300-01	Similar to Xyloglucan endotransglucosylase/hydrolase protein 24 precursor (EC 2.4.1.207) (At-XTH24) (XTH-24) (Meristem protein 5) (MERI-5 protein) (MERI5 protein) (Endo-xyloglucan transferase) (Xyloglucan endo-1,4-beta-D-glucanase).	up	2.27355	6.91597e-12	10	5	10	48	32	28		Os02t0794500-03	Similar to serine carboxypeptidase K10B2.2.	up	3.03389	8.06263e-06	1	1	1	14	11	12		Os08t0544400-01	ABC-2 type transporter domain containing protein.	up	2.89881	1.55157e-37	13	16	9	49	74	89
Os06t0164400-01	Similar to predicted protein.	up	2.5977	1.33643e-06	2	2	3	12	11	13		Os04t0423400-01	Similar to OSIGBa0076I14.3 protein.	up	2.27133	1.4891e-21	32	29	53	239	147	104		Os07t0573900-00	Hypothetical conserved gene.	up	3.02768	1.69844e-67	15	15	38	256	190	321		Os11t0264000-00	Cupredoxin domain containing protein.	up	2.89044	8.30507e-08	1	4	1	6	13	16
Os11t0669200-00	Similar to Protein kinase domain containing protein, expressed.	up	2.59764	1.32972e-06	2	2	3	12	10	14		Os06t0325900-00	Similar to Bx2-like protein.	up	2.26206	1.39712e-22	38	47	33	241	155	112		Os03t0305200-01	Conserved hypothetical protein.	up	3.02533	2.97291e-07	1	1	2	16	17	15		Os01t0254400-00	Hypothetical conserved gene.	up	2.89	1.00236e-05	0	2	2	7	8	9
Os04t0118800-00	NB-ARC domain containing protein.	up	2.59402	9.09502e-20	10	5	9	36	40	43		Os07t0630800-03	Similar to Nodule-enhanced malate dehydrogenase.	up	2.25915	0.0344336	3	0	0	4	6	4		Os01t0852650-00	FAR1 DNA binding domain domain containing protein.	up	3.02526	1.39589e-16	3	0	8	47	42	37		Os04t0389100-00	OSIGBa0096P03.6 protein.	up	2.88926	6.48137e-42	12	14	15	54	73	100
Os11t0282700-01	Homeodomain-like containing protein.	up	2.59307	8.0877e-06	2	2	2	11	5	15		Os08t0374701-01	Similar to Protein kinase domain containing protein, expressed.	up	2.25379	0.0224592	1	2	0	5	5	4		Os06t0133500-00	Conserved hypothetical protein.	up	3.0197	4.86276e-25	2	9	5	68	52	62		Os08t0517100-01	Similar to ASYMMETRIC LEAVES2 protein (LOB domain protein 36).	up	2.88877	0.00127196	0	1	1	5	3	5
Os05t0198400-01	Plasma membrane Zn transporter of the Zn-regulated, iron-regulated transporter-like protein (ZIP) family	up	2.58795	4.81387e-72	31	36	45	200	149	199		Os02t0233566-01	Conserved hypothetical protein.	up	2.25314	0.022519	1	1	1	6	5	3		Os02t0626600-00	Similar to Phenylalanine ammonia-lyase.	up	3.01695	1.4448e-06	2	0	2	21	7	20		Os06t0227500-00	Similar to Glutathione S-transferase.	up	2.88675	0.00128398	0	1	1	3	3	7
Os04t0225067-00	Hypothetical protein.	up	2.58795	1.77529e-11	2	7	6	22	19	34		Os01t0844300-01	Similar to Peptidylprolyl isomerase.	up	2.25247	0.0225734	1	0	2	7	5	2		Os01t0584900-01	WRKY transcription factor 28-like (WRKY5) (WRKY transcription factor 77).	up	3.016	3.95233e-10	1	2	3	26	17	27		Os03t0573001-00	Conserved hypothetical protein.	up	2.88621	0.00128713	0	1	1	2	4	7
Os07t0284950-00	Conserved hypothetical protein.	up	2.56862	3.58538e-30	10	14	16	69	48	77		Os02t0616100-01	Similar to protein binding protein.	up	2.25152	1.49053e-09	7	12	14	80	44	21		Os10t0521900-01	Similar to Membrane protein.	up	3.00807	8.47327e-126	23	23	41	366	262	340		Os02t0275200-01	Xyloglucan fucosyltransferase family protein.	up	2.88595	5.03636e-25	7	7	10	37	45	51
Os11t0517400-01	Conserved hypothetical protein.	up	2.56226	0.0020128	2	1	0	5	3	8		Os10t0135700-01	Hypothetical gene.	up	2.2401	0.0109892	0	2	2	5	9	4		Os10t0527800-01	Similar to Tau class GST protein 3.	up	2.99566	7.87899e-13	3	2	3	34	27	30		Os01t0941500-00	Similar to Beta-1,3-glucanase.	up	2.88201	1.93536e-14	2	5	6	18	21	34
Os07t0645300-01	Protein of unknown function DUF679 family protein.	up	2.55595	3.99107e-61	29	17	40	138	112	161		Os01t0318202-01	Hypothetical gene.	up	2.2394	6.90789e-25	52	48	54	319	186	145		Os08t0360300-00	Calmodulin binding protein-like domain containing protein.	up	2.99518	4.64501e-07	2	0	2	19	14	14		Os02t0569000-01	Cytochrome P450 family protein.	up	2.87162	7.56779e-21	9	4	6	22	41	42
Os11t0528500-01	Similar to Rubredoxin 1 (Rd-1).	up	2.55154	7.04169e-154	80	65	123	421	338	516		Os01t0729600-01	Pyridoxal phosphate-dependent transferase, major region, subdomain 1 domain containing protein.	up	2.23686	0.0120901	0	0	4	7	8	3		Os08t0156100-01	Conserved hypothetical protein.	up	2.99356	0.00913424	0	0	1	4	5	5		Os02t0642850-01	Conserved hypothetical protein.	up	2.8671	3.55443e-06	0	3	2	4	16	9
Os01t0752200-01	Enoyl-CoA hydratase/isomerase, Regulation of grain number and the yield	up	2.54317	2.78171e-117	182	142	283	854	777	1232		Os02t0826032-00	Hypothetical protein.	up	2.23613	0.00813577	1	3	0	6	7	5		Os09t0398300-01	Hypothetical protein.	up	2.99353	0.00913424	0	0	1	3	5	6		Os01t0602433-00	Hypothetical protein.	up	2.86608	9.72156e-12	4	3	3	12	20	24
Os10t0444700-01	Phosphate transporter, Pi homeostasis	up	2.5395	3.76648e-65	629	764	881	3530	3230	4280		Os05t0469701-00	Hypothetical protein.	up	2.22978	1.90196e-17	19	28	27	154	94	64		Os03t0760800-01	#NAME?	up	2.99323	0.00914402	0	0	1	5	4	5		Os06t0170100-00	Similar to WAK80 - OsWAK receptor-like protein kinase.	up	2.86448	1.82603e-06	4	0	1	8	6	15
Os04t0640700-01	Similar to Alpha-L-arabinofuranosidase/beta-D-xylosidase isoenzyme ARA-I.	up	2.5376	0.0145034	2	0	0	3	5	3		Os07t0635150-01	Hypothetical gene.	up	2.22964	1.08604e-41	63	66	97	364	339	223		Os06t0210000-00	Protein of unknown function DUF6 domain containing protein.	up	2.9932	0.00914406	0	0	1	4	4	6		Os05t0186300-01	Similar to NADP-malic enzyme.	up	2.85764	2.2493e-179	340	343	490	1427	2189	2648
Os07t0137000-01	Myb transcription factor domain containing protein.	up	2.53619	0.0125065	1	0	1	5	3	3		Os04t0423400-02	Similar to OSIGBa0076I14.3 protein.	up	2.22804	3.24751e-20	32	29	56	237	146	104		Os01t0160700-00	Leucine-rich repeat, N-terminal domain containing protein.	up	2.99229	0.0091719	1	0	0	6	3	5		Os06t0496601-00	Hypothetical gene.	up	2.85524	0.00874563	0	2	0	6	3	3
Os10t0532600-01	Protein of unknown function DUF623, plant domain containing protein.	up	2.53619	0.0125065	1	0	1	5	3	3		Os03t0621400-01	Hypothetical conserved gene.	up	2.22515	4.04557e-07	4	6	3	14	24	17		Os01t0373800-01	Non-protein coding transcript.	up	2.99208	0.00917677	0	1	0	5	3	6		Os10t0491801-00	Similar to ubiquitin.	up	2.85168	0.000208539	0	0	3	5	4	9
Os01t0958200-01	Curculin-like (mannose-binding) lectin domain containing protein.	up	2.53606	0.0125117	0	0	2	3	2	6		Os05t0215000-04	BURP domain containing protein.	up	2.22248	1.29844e-14	7	13	22	76	64	35		Os01t0705750-00	Hypothetical protein.	up	2.98665	1.88147e-21	2	8	4	59	41	56		Os11t0514700-00	Similar to BRASSINOSTEROID INSENSITIVE 1-associated receptor kinase 1.	up	2.84918	1.67432e-07	2	2	2	6	15	13
Os04t0206650-00	Hypothetical protein.	up	2.53521	0.0133366	0	1	1	6	2	3		Os09t0442400-01	t-snare domain containing protein.	up	2.21871	2.54091e-47	130	101	148	697	532	341		Os01t0882900-00	Hypothetical protein.	up	2.9798	1.23079e-12	3	1	4	32	25	33		Os10t0439862-00	Hypothetical protein.	up	2.84807	3.11687e-28	16	16	12	47	70	125
Os06t0244000-01	Similar to anthranilic acid methyltransferase 3.	up	2.53479	0.0125625	1	1	0	3	3	5		Os07t0635200-00	Cytochrome P450, E-class, group I domain containing protein.	up	2.21348	3.01795e-41	57	60	82	327	297	188		Os01t0678050-00	Hypothetical protein.	up	2.97863	1.08568e-22	9	3	3	57	51	58		Os01t0804200-01	Cytochrome P450 of the CYP94 subfamily, Response to wounding and salt stress	up	2.83694	1.95716e-08	3	2	2	6	19	14
Os05t0555600-02	Similar to NADH-glutamate synthase 2.	up	2.53028	7.75836e-37	1676	1293	1446	7632	7476	6004		Os01t0803800-01	Cytochrome P450 of the CYP94 subfamily	up	2.21341	4.85454e-08	6	3	6	30	22	11		Os01t0335600-01	Conserved hypothetical protein.	up	2.97106	0.0155224	1	0	0	6	1	7		Os08t0178600-00	Hypothetical genes.	up	2.83509	0.00312215	0	1	2	5	1	12
Os04t0420033-00	Similar to H0525E10.1 protein.	up	2.52301	1.7995e-87	51	35	67	263	197	253		Os06t0325950-00	Non-protein coding transcript.	up	2.2095	3.80521e-21	37	46	32	226	145	106		Os01t0111700-01	Conserved hypothetical protein.	up	2.97051	4.38113e-38	6	11	10	116	76	103		Os08t0125059-00	Hypothetical protein.	up	2.82691	2.96987e-13	3	4	5	17	21	27
Os06t0476900-01	Conserved hypothetical protein.	up	2.52222	2.8167e-12	5	2	9	23	19	34		Os02t0620600-01	Ammonium transporter, Ammonium uptake	up	2.2074	3.15711e-17	643	675	694	2694	2542	2496		Os11t0703600-01	Conserved hypothetical protein.	up	2.96448	5.30344e-07	3	0	2	16	13	28		Os03t0295866-00	Transcription factor IIS, N-terminal domain containing protein.	up	2.8243	4.69389e-05	2	0	2	6	4	13
Os03t0168000-01	Major facilitator superfamily, general substrate transporter domain containing protein.	up	2.52002	0.0180634	0	2	0	2	3	6		Os02t0161100-01	Actin-binding FH2 domain containing protein.	up	2.20581	1.05156e-12	7	9	19	57	47	38		Os07t0526400-01	Polyketide synthase, type III domain containing protein.	up	2.96438	7.26931e-07	2	0	2	20	11	15		Os05t0186601-00	Hypothetical gene.	up	2.82221	4.57692e-189	95	105	152	396	650	803
Os04t0420166-00	Hypothetical protein.	up	2.51724	5.50724e-77	47	31	57	229	176	222		Os01t0184050-00	Hypothetical protein.	up	2.19341	4.15517e-52	108	150	183	752	629	395		Os07t0642800-01	Similar to plectin-related.	up	2.95468	1.97328e-05	1	0	2	12	9	14		Os12t0440300-01	Conserved hypothetical protein.	up	2.81575	3.5882e-41	20	21	15	71	88	136
Os09t0452700-00	Ubiquitin.	up	2.51428	8.78298e-06	1	4	4	8	17	18		Os12t0221400-01	Similar to cDNA clone:001-112-B09, full insert sequence.	up	2.19127	8.03672e-08	7	2	6	23	28	11		Os03t0772700-00	Similar to lectin-like receptor kinase 7.	up	2.95463	1.97508e-05	1	0	2	14	5	16		Os04t0587451-00	Non-protein coding transcript.	up	2.8119	3.2959e-06	1	3	1	3	10	15
Os07t0130100-01	Similar to Resistance protein candidate (Fragment).	up	2.49026	5.34222e-08	4	4	5	14	18	29		Os05t0469812-00	Hypothetical protein.	up	2.19015	2.96426e-31	49	48	54	278	204	133		Os01t0905200-01	Exo70 exocyst complex subunit family protein.	up	2.94345	3.03469e-167	36	32	51	474	328	463		Os02t0253700-01	Conserved hypothetical protein.	up	2.80365	0.0235407	1	1	0	7	2	2
Os01t0607100-00	Bifunctional inhibitor/plant lipid transfer protein/seed storage domain containing protein.	up	2.48596	0.00400795	2	0	2	3	3	14		Os06t0200800-01	Conserved hypothetical protein.	up	2.18788	1.49868e-34	57	71	103	430	316	191		Os06t0352200-01	Protein of unknown function DUF679 family protein.	up	2.93901	0.0331543	0	0	1	1	6	6		Os01t0155800-01	Conserved hypothetical protein.	up	2.79631	3.80401e-176	110	129	160	426	753	885
Os04t0481200-01	Similar to H0510A06.2 protein.	up	2.48079	1.69044e-17	8	3	13	31	41	38		Os05t0469600-01	Similar to Pyruvate decarboxylase (Fragment).	up	2.17778	6.5752e-24	31	38	43	216	148	91		Os03t0244466-00	Hypothetical genes.	up	2.93638	0.000533259	1	0	1	9	6	9		Os07t0466500-00	Leucine-rich repeat domain containing protein.	up	2.79376	0.0212149	0	0	1	3	1	3
Os07t0448400-01	Similar to Aquaporin PIP2-5.	up	2.47312	0.000178846	2	1	2	11	7	6		Os01t0127100-01	Hypothetical protein.	up	2.17701	1.18861e-17	39	42	50	292	151	98		Os05t0427400-00	Similar to Phenylalanine ammonia-lyase.	up	2.93122	4.71706e-12	1	2	5	26	26	35		Os11t0664133-00	Similar to Protein kinase domain containing protein.	up	2.79161	0.0202332	0	0	1	3	2	2
Os06t0718300-00	Putative UPF0496 protein 2.	up	2.47283	0.000170834	2	2	1	8	8	8		Os07t0640300-00	Hypothetical conserved gene.	up	2.16716	2.85575e-06	4	4	4	22	17	10		Os10t0562900-01	Non-protein coding transcript.	up	2.92642	5.02934e-24	6	2	9	54	54	73		Os02t0553000-01	Protein kinase, catalytic domain domain containing protein.	up	2.79161	0.0202332	0	0	1	3	2	2
Os01t0327000-01	Similar to Class III peroxidase 14.	up	2.47179	0.00364189	0	2	1	5	5	5		Os11t0104220-00	Hypothetical conserved gene.	up	2.1665	8.74147e-06	2	4	5	22	14	9		Os12t0636400-01	Similar to Epoxide hydrolase 2.	up	2.9246	4.46365e-11	1	4	5	47	33	27		Os03t0112950-01	Non-protein coding transcript.	up	2.78859	0.0223363	0	1	0	1	4	2
Os02t0628100-01	Hypothetical gene.	up	2.47142	0.00364811	3	0	0	5	4	6		Os03t0428700-01	Similar to Expansin-A31.	up	2.16411	8.01749e-05	4	0	5	16	15	6		Os02t0205500-01	Similar to Fatty acid elongase 1.	up	2.91854	4.47161e-158	34	29	53	437	336	439		Os10t0548100-01	Similar to DM280 protein.	up	2.78568	0.0205224	1	0	0	1	2	4
Os01t0197700-01	Cytokinin oxidase/dehydrogenase, Regulation of grain production	up	2.47044	1.2246e-20	5	9	16	40	44	52		Os01t0930400-01	Potassium transporter, High-affinity K acquisition, Root-to-shoot K transport, K-regulated salt tolerance	up	2.16247	3.57369e-18	165	160	178	586	592	659		Os01t0660200-01	Acidic class III chitinase OsChib3a precursor (Chitinase) (EC 3.2.1.14).	up	2.90695	1.07602e-89	20	17	33	250	217	259		Os03t0347500-01	Similar to Senescence-associated protein (SAG29).	up	2.78425	0.000466886	0	1	3	9	8	4
Os07t0524300-01	Hypothetical gene.	up	2.44791	4.89673e-05	3	1	2	6	10	12		Os03t0679700-04	Similar to thiamine biosynthesis protein thiC.	up	2.16024	9.8806e-05	5	4	0	19	12	6		Os05t0479025-01	Hypothetical gene.	up	2.9009	1.76165e-06	1	1	2	18	13	13		Os06t0548200-01	FAD linked oxidase, N-terminal domain containing protein.	up	2.77891	3.34412e-197	95	95	108	340	521	658
Os03t0826200-01	Conserved hypothetical protein.	up	2.44666	1.69866e-38	18	18	28	88	83	113		Os08t0519501-01	Hypothetical gene.	up	2.15468	0.0132644	1	1	2	7	7	3		Os01t0905200-02	Similar to Leucine zipper protein-like.	up	2.8923	4.65897e-171	41	36	51	485	343	485		Os04t0389800-01	Similar to OSIGBa0096P03.6 protein.	up	2.7781	3.4483e-14	3	7	5	22	19	37
Os05t0395400-00	Hypothetical protein.	up	2.44204	4.93421e-08	2	2	9	15	20	23		Os11t0655100-01	Hypothetical protein.	up	2.15337	0.0450527	1	1	1	3	7	3		Os02t0626532-01	Hypothetical gene.	up	2.89032	1.94289e-07	3	0	2	22	10	22		Os05t0506500-00	Conserved hypothetical protein.	up	2.77589	0.00254751	0	0	2	3	5	4
Os01t0187300-01	Hypothetical conserved gene.	up	2.43899	0.00129836	2	0	2	9	6	4		Os03t0426350-00	Conserved hypothetical protein.	up	2.15236	2.63147e-25	39	39	49	230	157	114		Os05t0163300-01	Similar to Arabinogalactan protein-like.	up	2.89028	0.0143659	0	0	1	5	5	3		Os02t0217425-00	Hypothetical protein.	up	2.76979	0.000317604	1	0	2	6	4	7
Os10t0537100-00	Hypothetical conserved gene.	up	2.43892	2.6929e-08	4	2	9	22	25	19		Os01t0870300-02	Ammonium transporter.	up	2.14976	8.40061e-12	88	95	94	293	289	397		Os07t0563500-00	Hypothetical protein.	up	2.88985	0.0143857	0	0	1	5	4	4		Os02t0504800-01	Similar to Delta-9 stearoyl-acyl carrier protein desaturase (EC 1.14.99.6) (Fragment).	up	2.76785	0.0020061	0	1	3	11	3	6
Os01t0734000-01	Similar to WRKY DNA binding protein.	up	2.43602	0.00105201	0	0	4	6	6	7		Os01t0184100-01	Class II small heat shock protein, Positive regulation in both Xoo resistance and heat/salt tolerance	up	2.14875	9.28787e-53	123	167	199	817	674	422		Os01t0201700-01	Similar to M23 protein (Fragment).	up	2.88982	0.014386	0	0	1	4	4	5		Os09t0571700-00	Similar to Ethylene-responsive transcription factor ERF096.	up	2.7634	0.0275813	0	1	0	0	3	4
Os06t0207200-01	Conserved hypothetical protein.	up	2.43591	0.00105238	0	1	3	8	6	5		Os07t0281700-01	Similar to Aldehyde oxidase-2.	up	2.14347	0.0214239	2	1	1	10	4	3		Os10t0577100-00	Conserved hypothetical protein.	up	2.88912	0.0144125	1	0	0	4	4	5		Os07t0124100-01	Similar to Phytosulfokines 4 precursor.	up	2.76271	9.10693e-06	1	0	4	7	5	15
Os01t0326300-01	Haem peroxidase, plant/fungal/bacterial family protein.	up	2.43457	8.37973e-09	3	5	4	18	18	18		Os03t0259400-00	Similar to Leucoanthocyanidin reductase (EC 1.17.1.3) (Leucocyanidin reductase).	up	2.14263	0.044324	0	1	3	11	3	3		Os07t0646400-01	Conserved hypothetical protein.	up	2.88876	0.0144273	1	0	0	6	3	4		Os10t0439800-00	Similar to H0813E03.1 protein.	up	2.76148	1.16875e-36	18	21	18	59	89	144
Os11t0517800-00	Conserved hypothetical protein.	up	2.42778	0.0369683	0	0	2	6	2	2		Os03t0424000-01	Similar to U-box domain containing protein.	up	2.14045	0.0284902	1	2	1	5	10	2		Os08t0124000-01	Similar to Resistance protein candidate (Fragment).	up	2.88513	6.25375e-08	1	1	5	22	16	36		Os03t0426350-00	Conserved hypothetical protein.	up	2.75678	1.06731e-91	39	39	49	138	220	281
Os06t0217300-01	Similar to Transcription factor MADS55.	up	2.42323	2.34176e-45	25	26	57	158	114	198		Os05t0469800-00	Pyruvate decarboxylase (EC 4.1.1.1) (Fragment).	up	2.13842	9.12155e-41	76	71	103	410	334	225		Os07t0117300-00	NB-ARC domain containing protein.	up	2.88512	2.52221e-06	2	2	2	13	20	31		Os12t0603300-02	Similar to AP2 domain containing protein, expressed.	up	2.75659	0.0358425	0	1	0	0	4	3
Os08t0473800-01	Similar to Alpha-amylase isozyme 3D precursor (EC 3.2.1.1) (1,4-alpha-D-glucan glucanohydrolase).	up	2.4147	4.70969e-06	3	2	3	16	8	12		Os06t0241200-01	Conserved hypothetical protein.	up	2.13833	0.0201114	1	2	1	8	8	1		Os02t0569900-01	Cytochrome P450 family protein.	up	2.8814	0.0226662	0	0	1	7	1	5		Os07t0586100-01	Similar to Esterase precursor (EC 3.1.1.-) (Early nodule-specific protein homolog) (Latex allergen Hev b 13).	up	2.75659	0.0358425	0	1	0	0	4	3
Os04t0368000-01	Serine/threonine protein kinase-related domain containing protein.	up	2.40497	0.0312278	0	1	1	1	4	5		Os01t0721800-01	Protein kinase-like domain containing protein.	up	2.13809	0.0011036	3	1	4	21	8	4		Os05t0473300-01	Hypothetical conserved gene.	up	2.87621	0.000833206	1	0	1	8	8	7		Os07t0131001-00	Hypothetical protein.	up	2.75658	0.0358425	0	1	0	0	4	3
Os07t0296000-02	Conserved hypothetical protein.	up	2.40284	0.0225847	1	0	1	3	3	4		Os05t0100100-01	Similar to cDNA clone:006-204-G09, full insert sequence.	up	2.13798	5.79439e-06	2	3	7	15	25	8		Os04t0514600-00	Similar to NBS-LRR type disease resistance protein O2 (Fragment).	up	2.87511	2.13053e-59	8	13	26	163	130	185		Os01t0878550-00	Hypothetical protein.	up	2.75189	8.5258e-25	5	14	16	46	65	63
Os08t0523200-00	Similar to MAB1.	up	2.40235	0.0226097	0	1	1	5	2	3		Os11t0465750-00	Hypothetical protein.	up	2.12961	1.59733e-08	6	6	6	29	27	15		Os03t0772750-00	Hypothetical protein.	up	2.87086	4.74773e-05	1	0	2	13	5	15		Os06t0483100-00	Similar to Luminal-binding protein 4.	up	2.73809	1.18395e-23	8	18	6	42	56	61
Os06t0278450-00	Hypothetical gene.	up	2.39411	0.00956873	1	0	2	3	7	4		Os11t0515700-00	Non-protein coding transcript.	up	2.12883	1.97339e-05	7	3	1	24	14	6		Os10t0503300-00	Similar to 10-deacetylbaccatin III 10-O-acetyltransferase.	up	2.86757	2.93522e-06	0	3	1	19	10	14		Os09t0419100-02	Non-protein coding transcript.	up	2.7348	1.37738e-23	6	15	16	47	48	89
Os04t0249600-01	Similar to senescence-associated protein DIN1.	up	2.38823	2.06819e-155	103	99	129	463	409	536		Os05t0215033-01	Hypothetical gene.	up	2.12523	2.9298e-10	13	17	27	123	73	33		Os06t0158100-00	Similar to WRKY transcription factor 63.	up	2.86399	2.87685e-11	2	2	5	41	24	28		Os07t0127700-01	Similar to Pathogenesis-related protein class 1.	up	2.73392	1.82637e-57	17	26	36	92	132	166
Os02t0149600-01	Zinc finger, C2H2-like domain containing protein.	up	2.3879	0.010495	2	0	1	3	7	4		Os05t0385400-01	Conserved hypothetical protein.	up	2.12248	0.00501855	2	2	2	10	5	9		Os02t0618400-02	R2R3-type MYB transcription factor, Adaptive growth regulation	up	2.86135	0.0014559	0	2	0	7	3	13		Os01t0114600-00	Similar to Receptor-like protein kinase.	up	2.72253	0.0319252	0	2	0	0	3	10
Os05t0312600-01	EF-Hand type domain containing protein.	up	2.37554	0.00680528	2	0	1	6	5	3		Os04t0635500-01	Similar to Wound induced protein (Fragment).	up	2.12135	1.4216e-34	58	78	101	392	299	213		Os02t0667300-01	Alcohol dehydrogenase superfamily, zinc-containing protein.	up	2.85026	1.13847e-07	4	0	2	18	23	21		Os06t0483150-00	Glutamate dehydrogenase, NAD-specific domain containing protein.	up	2.72177	3.87452e-24	8	18	7	43	57	62
Os04t0249600-02	Arsenate reductase, Sulfurtransferase/rhodanese-like protein, Regulation of arsenic accumulation	up	2.36999	5.83266e-98	80	68	88	314	277	405		Os11t0657850-01	Hypothetical gene.	up	2.12102	4.41632e-17	23	27	52	142	169	80		Os12t0471100-01	Similar to ATPase 2.	up	2.84336	4.65742e-21	7	4	5	58	42	61		Os02t0569400-02	Similar to Cyt-P450 monooxygenase.	up	2.72081	1.05681e-40	15	15	18	58	76	102
Os08t0193600-01	Hypothetical conserved gene.	up	2.36832	2.46917e-06	2	3	4	15	13	11		Os10t0361900-00	Lipoxygenase, LH2 domain containing protein.	up	2.11981	0.00044136	6	1	1	14	10	8		Os03t0371000-01	Similar to Cytochrome P450 family protein, expressed.	up	2.842	1.39202e-08	2	3	1	21	17	24		Os08t0544250-00	Hypothetical gene.	up	2.71907	1.23142e-09	5	5	2	14	26	20
Os10t0450900-02	Similar to Glycine-rich cell wall structural protein 2 precursor.	up	2.36501	9.55526e-68	201	151	286	841	620	1238		Os01t0127000-01	Multicopper oxidase, Maintenance of Pi homeostasis	up	2.11977	7.12144e-25	48	57	68	328	199	144		Os03t0130200-00	Conserved hypothetical protein.	up	2.83527	9.50198e-28	11	1	10	76	68	75		Os03t0777000-01	NAC transcription factor, Positive regulation of resistance to blast and bacterial blight	up	2.71775	1.97998e-43	21	18	18	67	99	113
Os07t0448100-01	Similar to Plasma membrane integral protein ZmPIP2-6.	up	2.36287	4.28483e-36	21	29	29	106	90	137		Os12t0555500-01	Pathogen resistance protein PBZ1, 17 kDa RNase, Disease resistance	up	2.11585	6.18543e-27	65	74	87	273	356	217		Os02t0794500-04	Similar to serine carboxypeptidase K10B2.2.	up	2.83442	4.24081e-06	1	2	1	17	12	13		Os01t0906425-00	Hypothetical conserved gene.	up	2.7172	1.26439e-06	1	3	2	8	8	15
Os09t0464066-00	Hypothetical protein.	up	2.35921	0.00188149	1	1	2	7	6	5		Os08t0136366-00	Hypothetical gene.	up	2.11263	0.000999458	2	1	4	11	12	5		Os05t0181700-01	Conserved hypothetical protein.	up	2.8335	5.17581e-91	14	21	38	252	199	269		Os10t0418900-01	Hypothetical conserved gene.	up	2.71714	1.24162e-06	1	4	1	7	10	14
Os06t0721900-00	Conserved hypothetical protein.	up	2.35858	0.00197687	2	2	0	6	7	5		Os01t0313300-01	Similar to EREBP-3 protein (Fragment).	up	2.10858	3.95948e-23	69	74	90	481	263	170		Os01t0607100-00	Bifunctional inhibitor/plant lipid transfer protein/seed storage domain containing protein.	up	2.83295	6.5027e-06	2	0	2	21	8	13		Os04t0339400-01	Aldo/keto reductase family protein.	up	2.71668	2.60651e-139	64	81	93	276	404	475
Os06t0723650-00	Conserved hypothetical protein.	up	2.35858	0.00197714	2	2	0	6	7	5		Os04t0631000-00	Similar to H0105C05.4 protein.	up	2.10741	0.00314921	3	1	2	9	7	8		Os02t0209300-01	Hypothetical conserved gene.	up	2.82905	3.51453e-39	7	11	14	111	97	108		Os09t0565350-00	Conserved hypothetical protein.	up	2.7156	1.36441e-06	2	1	3	4	10	17
Os12t0274700-02	Similar to Petunia ribulose 1,5-bisphosphate carboxylase small subunit mRNA (clone pSSU 51), partial cds. (Fragment).	up	2.35844	1.37716e-21	47526	41537	45131	193741	181362	204032		Os12t0512800-01	Cytochrome P450 71E1 (EC 1.14.13.68) (4-hydroxyphenylacetaldehyde oxime monooxygenase).	up	2.09982	2.9556e-09	9	3	9	34	31	16		Os02t0739100-01	Similar to Formin-like protein 16.	up	2.82068	0	107	81	170	1259	929	1302		Os12t0218500-01	Hypothetical conserved gene.	up	2.71342	3.91873e-22	5	7	13	32	41	50
Os02t0834050-00	Non-protein coding transcript.	up	2.35627	5.31473e-16	8	7	14	27	30	65		Os03t0261800-02	Hypothetical conserved gene.	up	2.09582	1.01811e-08	4	5	11	38	24	15		Os02t0205700-00	Hypothetical protein.	up	2.81869	5.49586e-111	27	22	41	312	255	311		Os12t0162700-00	Similar to GRAS family transcription factor containing protein.	up	2.70659	0.0471641	1	0	0	0	2	5
Os08t0473900-03	Similar to Alpha amylase isozyme 3D.	up	2.34906	1.33998e-08	4	4	5	18	15	22		Os11t0136300-00	Similar to Integral membrane protein DUF6 containing protein.	up	2.08906	0.00763538	3	2	0	8	8	4		Os01t0927300-01	Heavy metal transport/detoxification protein domain containing protein.	up	2.81589	5.7847e-12	1	3	5	36	22	32		Os04t0660900-01	TGF-beta receptor, type I/II extracellular region family protein.	up	2.70425	1.92041e-29	9	11	30	53	84	105
Os06t0698400-01	RNA recognition motif domain domain containing protein.	up	2.34903	0.000711068	2	2	1	11	7	4		Os02t0490000-01	Zinc finger, RING/FYVE/PHD-type domain containing protein.	up	2.08532	0.000205889	3	2	4	17	11	7		Os04t0206600-01	UDP-glucuronosyl/UDP-glucosyltransferase family protein.	up	2.81305	0.00130242	0	1	1	10	4	8		Os02t0217400-01	Cytochrome P450 family protein.	up	2.70016	7.99464e-05	1	0	3	6	5	10
Os12t0516800-00	Hypothetical conserved gene.	up	2.34803	1.77203e-28	14	12	28	80	53	91		Os04t0634900-01	Similar to H0315F07.9 protein.	up	2.08425	0.000833439	3	4	2	10	9	15		Os02t0780200-01	Peptidase S8, subtilisin-related domain containing protein.	up	2.81185	0.00150018	1	1	0	11	6	5		Os08t0501600-00	Similar to Wall associated kinase.	up	2.69738	0.00309001	1	2	0	2	3	12
Os03t0290400-00	Similar to transducin family protein / WD-40 repeat family protein.	up	2.34215	0.000158078	2	3	1	6	9	11		Os02t0616100-06	Similar to protein binding protein.	up	2.08125	1.65053e-09	7	9	9	49	33	14		Os11t0208800-01	Similar to Receptor-like protein kinase.	up	2.80091	5.49113e-156	37	38	54	437	343	462		Os09t0419100-01	Hypothetical protein.	up	2.6944	1.14241e-67	43	53	51	162	206	345
Os08t0351300-01	Conserved hypothetical protein.	up	2.33956	1.08719e-19	14	7	18	68	40	53		Os01t0561600-01	Cytochrome P450 family protein.	up	2.07917	3.04043e-07	4	4	8	26	20	15		Os06t0320200-01	Similar to OSIGBa0135C13.7 protein.	up	2.79726	4.03332e-14	3	3	5	41	33	34		Os05t0146100-01	PDZ/DHR/GLGF domain containing protein.	up	2.69306	0.00203587	2	0	1	3	9	4
Os03t0140200-01	Similar to Cytochrome P450 86A1 (EC 1.14.-.-) (CYPLXXXVI) (P450-dependent fatty acid omega-hydroxylase).	up	2.3352	7.72737e-31	16	11	34	90	62	98		Os12t0146625-00	Hypothetical gene.	up	2.07555	0.000592326	2	1	5	14	10	7		Os06t0323100-01	Similar to H1005F08.18 protein.	up	2.79387	0.0336829	1	0	0	4	6	2		Os06t0548350-00	Hypothetical protein.	up	2.68755	3.176e-124	63	67	77	229	318	444
Os12t0578800-01	Zinc finger, C2H2 domain containing protein.	up	2.33244	5.1715e-06	2	1	6	17	9	12		Os01t0533850-00	Non-protein coding transcript.	up	2.07409	4.66609e-07	7	19	8	62	56	16		Os01t0714600-01	Similar to cDNA clone:J023088C01, full insert sequence.	up	2.7834	2.07949e-174	44	38	75	517	423	552		Os02t0233566-01	Conserved hypothetical protein.	up	2.68445	0.000621742	1	1	1	6	5	5
Os01t0132000-01	Similar to Wound-induced protease inhibitor (WIP1).	up	2.33136	7.90508e-37	16	18	33	93	82	99		Os01t0384901-01	Hypothetical gene.	up	2.0735	0.0293573	0	0	4	6	7	3		Os02t0251900-01	Similar to Tobacco rattle virus-induced protein variant 2.	up	2.78307	1.83106e-56	17	8	23	169	126	163		Os04t0121300-00	Similar to OSIGBa0115D20.4 protein.	up	2.68248	5.23945e-26	12	8	11	37	50	62
Os02t0701300-01	Growth-regulating factor, Regulation of grain shape and panicle length, Negative regulation of seed shattering	up	2.32799	1.02716e-06	3	3	4	15	13	14		Os08t0404000-00	UDP-glucuronosyl/UDP-glucosyltransferase domain containing protein.	up	2.06868	4.82965e-09	8	15	10	67	36	23		Os01t0195300-00	Hypothetical conserved gene.	up	2.78187	0.000115059	1	2	0	7	12	12		Os01t0116650-00	Hypothetical protein.	up	2.6821	0.000629772	1	1	1	2	5	9
Os12t0199000-00	Similar to Jasmonate-induced protein.	up	2.32593	2.94083e-07	2	3	6	14	11	21		Os09t0347300-01	Exo70 exocyst complex subunit family protein.	up	2.06107	0.00147438	3	2	2	12	9	6		Os06t0133300-00	Hypothetical conserved gene.	up	2.78186	0.000115185	0	0	3	7	5	19		Os05t0296800-01	Similar to Retrotransposon Karma DNA, complete sequence.	up	2.68204	1.48502e-10	3	4	4	15	15	24
Os02t0306401-00	Similar to Nicotianamine aminotransferase A.	up	2.3218	0	2422	2195	3598	11148	8976	13359		Os03t0197100-01	Similar to Sugar transporter protein.	up	2.05726	0.00285485	0	3	4	15	7	5		Os02t0138900-01	calcium:cation antiporter/ cation:cation antiporter.	up	2.78138	0.0244583	0	0	1	2	4	6		Os11t0608300-01	Barley stem rust resistance protein.	up	2.67877	4.42704e-24	7	11	15	39	61	57
Os09t0363200-01	Similar to mutator-like transposase [Oryza sativa (japonica cultivar-group)].	up	2.31607	1.52497e-05	8	0	5	14	20	19		Os10t0444700-01	Phosphate transporter, Pi homeostasis	up	2.0562	1.84393e-12	1907	1932	1628	5301	6762	6579		Os03t0152000-01	Heavy metal transport/detoxification protein domain containing protein.	up	2.7787	6.24074e-145	33	22	70	411	311	463		Os01t0283300-02	Conserved hypothetical protein.	up	2.66687	2.74969e-165	261	304	300	899	1405	1798
Os01t0852650-00	FAR1 DNA binding domain domain containing protein.	up	2.30518	7.36285e-06	3	0	8	13	10	22		Os11t0210600-01	Similar to Alcohol dehydrogenase (Fragment).	up	2.05134	2.35083e-11	12	14	9	55	40	34		Os10t0538200-01	Peptidase aspartic, catalytic domain containing protein.	up	2.77802	0.0224853	0	0	1	5	3	4		Os01t0283300-01	Conserved hypothetical protein.	up	2.66682	5.90601e-165	262	306	301	904	1409	1808
Os04t0481050-01	Hypothetical gene.	up	2.3003	2.60102e-15	8	4	14	28	40	37		Os04t0321100-00	Similar to H0107B07.6 protein.	up	2.0508	6.56668e-09	6	10	7	44	26	16		Os09t0541300-00	Conserved hypothetical protein.	up	2.77687	0.0225559	0	1	0	3	3	6		Os01t0696800-02	Peptidase aspartic, catalytic domain containing protein.	up	2.66403	0.0192973	0	0	2	1	7	3
Os03t0300400-01	Pathogen-related protein (JIOsPR10).	up	2.29763	9.3494e-10	4	4	8	26	17	22		Os01t0594800-00	Similar to D-amino acid oxidase.	up	2.05048	6.68133e-14	16	12	21	82	59	40		Os05t0438201-00	Conserved hypothetical protein.	up	2.77646	0.0285013	0	0	1	3	2	7		Os01t0187300-01	Hypothetical conserved gene.	up	2.65737	4.07235e-32	13	20	18	64	69	106
Os10t0323500-01	Similar to Beta-glucosidase.	up	2.29063	2.4617e-05	3	4	1	11	13	9		Os01t0795300-02	Non-protein coding transcript.	up	2.04684	9.78076e-34	56	74	85	351	284	159		Os07t0563400-01	Protein of unknown function DUF761, plant family protein.	up	2.7753	8.75026e-21	6	4	7	59	42	62		Os04t0150500-01	Hypothetical gene.	up	2.65443	1.16476e-47	32	36	30	90	151	226
Os03t0805850-00	Hypothetical protein.	up	2.28893	7.77674e-05	1	3	3	12	12	5		Os08t0547951-00	Hypothetical protein.	up	2.0442	2.22559e-05	5	5	2	21	16	8		Os03t0236200-01	Similar to Glutamate decarboxylase isozyme 3 (EC 4.1.1.15).	up	2.76782	1.00614e-40	11	11	26	165	142	142		Os10t0419600-00	Chlorophyllase family protein.	up	2.65348	0.00506498	0	1	1	3	4	4
Os03t0805900-00	Similar to Pheophorbide a oxygenase.	up	2.28893	7.77674e-05	1	3	3	12	12	5		Os07t0674800-01	Similar to AP2 domain transcription factor EREBP.	up	2.04354	0.000407811	2	2	5	18	9	7		Os07t0550600-01	Transferase family protein.	up	2.76747	2.12747e-11	1	1	7	34	25	28		Os05t0447620-00	Hypothetical conserved gene.	up	2.65333	0.00506738	1	0	1	3	4	4
Os02t0810200-01	Kinesin-related protein, Regulation of cell division and plant development	up	2.28522	0.00029152	2	2	2	10	2	13		Os02t0278450-00	Hypothetical protein.	up	2.03301	0.0487271	1	3	1	11	2	6		Os12t0577766-00	Hypothetical protein.	up	2.76407	0.0340657	0	1	0	2	3	7		Os03t0800400-01	Protein of unknown function DUF1618 domain containing protein.	up	2.65333	0.00506738	1	0	1	3	4	4
Os05t0339300-01	Conserved hypothetical protein.	up	2.28311	0.000951978	2	0	3	8	5	8		Os02t0616100-07	Similar to protein binding protein.	up	2.02701	1.25288e-07	7	6	6	38	20	12		Os03t0641200-00	Similar to cationic amino acid transporter 4.	up	2.76352	0.0283152	0	1	0	6	1	5		Os03t0162800-01	Similar to Beta-ketoacyl-CoA-synthase.	up	2.65299	0.00507368	1	1	0	3	4	4
Os01t0511800-01	Conserved hypothetical protein.	up	2.27531	1.64702e-09	3	5	8	24	15	25		Os05t0194500-01	Similar to ANAC075.	up	2.02344	1.21495e-19	26	31	39	159	123	68		Os03t0773050-00	Hypothetical gene.	up	2.75557	6.53297e-115	49	47	107	730	484	670		Os09t0467300-02	Protein of unknown function DUF6, transmembrane domain containing protein.	up	2.65262	0.00508012	1	0	1	2	5	4
Os02t0773732-01	Hypothetical conserved gene.	up	2.27407	0.0131578	1	0	2	2	5	6		Os02t0569900-01	Cytochrome P450 family protein.	up	2.02048	4.40059e-09	12	26	31	67	99	70		Os10t0441900-01	Similar to Resistance protein candidate (Fragment).	up	2.75395	9.02645e-07	2	2	1	20	13	16		Os08t0462800-01	Protein of unknown function DUF716 family protein.	up	2.65246	1.69979e-21	7	9	11	31	50	46
Os08t0473900-02	Similar to Alpha amylase isozyme 3D.	up	2.27333	5.86426e-09	6	4	5	20	16	24		Os08t0400000-01	Similar to Puromycin-sensitive aminopeptidase (EC 3.4.11.-) (PSA).	up	2.01612	0.0122469	2	2	1	9	7	3		Os12t0556200-02	Non-protein coding transcript.	up	2.75249	2.67512e-22	2	8	9	53	53	73		Os05t0319875-00	Hypothetical protein.	up	2.65217	0.00508869	0	1	1	2	4	5
Os08t0473900-01	Alpha-amylase isozyme 3D precursor (EC 3.2.1.1) (1,4-alpha-D-glucan glucanohydrolase).	up	2.27333	5.86426e-09	6	4	5	20	16	24		Os07t0147500-01	Similar to Photosystem II 10 kDa polypeptide, chloroplast precursor.	up	2.00703	2.31767e-16	40	41	37	148	139	121		Os01t0674400-00	Hypothetical conserved gene.	up	2.74746	7.14906e-07	3	1	3	31	20	16		Os02t0519401-00	Similar to POT family protein.	up	2.65153	0.00509881	2	0	0	2	4	5
Os12t0149750-00	Hypothetical protein.	up	2.27189	0.0149778	0	1	2	2	4	7		Os12t0267100-00	Similar to cyclopropane fatty acid synthase.	up	2.00451	0.0200201	1	3	1	7	10	2		Os03t0773000-01	Protein of unknown function DUF1005 family protein.	up	2.74736	1.65196e-201	68	56	119	867	577	809		Os02t0569400-01	Cytochrome P450 family protein.	up	2.64868	1.24034e-45	19	18	27	75	99	124
Os11t0645972-00	Non-protein coding transcript.	up	2.25816	0.0177413	1	1	1	7	1	5		Os05t0460000-01	Similar to 70 kDa heat shock cognate protein 1.	up	1.99825	1.76994e-34	95	102	103	472	338	250		Os01t0183850-00	Conserved hypothetical protein.	up	2.74724	0.00202963	0	1	1	8	4	9		Os08t0534950-00	Similar to calmodulin binding protein.	up	2.64681	3.3448e-45	17	23	38	91	123	146
Os01t0298301-01	Hypothetical conserved gene.	up	2.25744	0.0402611	0	0	2	3	3	3		Os01t0306400-01	Hypothetical conserved gene.	up	1.99739	0.000102858	2	3	6	18	16	6		Os01t0278000-00	VQ domain containing protein.	up	2.74474	1.30514e-48	14	16	28	166	164	206		Os08t0534300-00	Similar to calmodulin binding protein.	up	2.64681	3.33541e-45	17	23	38	91	123	146
Os04t0225100-01	3'-5' exonuclease domain containing protein.	up	2.25652	6.74035e-14	5	8	12	28	25	45		Os11t0274100-00	Similar to Protein kinase domain containing protein, expressed.	up	1.99376	0.0203137	3	1	2	15	6	2		Os03t0301200-01	COBRA-like protein 7 precursor.	up	2.74358	3.71301e-80	24	23	29	241	211	252		Os03t0377600-01	Zinc finger, RING/FYVE/PHD-type domain containing protein.	up	2.64536	2.65843e-09	6	1	3	11	19	18
Os01t0971400-01	Similar to Cysteine proteinase.	up	2.25629	0.0403701	0	1	1	4	3	2		Os06t0200700-01	Hypothetical protein.	up	1.98574	1.47063e-31	80	101	124	513	359	212		Os08t0412800-01	Protein of unknown function DUF1262 family protein.	up	2.73769	1.53618e-05	3	1	2	29	8	22		Os10t0343400-01	Cellulose synthase family protein.	up	2.64072	1.71054e-54	28	34	45	102	191	203
Os07t0616800-01	Sucrose synthase, Regulation of cellulose and hemicelluloses biosyntheses	up	2.25612	0.0403894	1	0	1	2	3	4		Os11t0181900-01	Prefoldin domain containing protein.	up	1.98214	5.98975e-09	9	11	8	32	46	21		Os11t0625802-01	Non-protein coding transcript.	up	2.7375	2.54958e-14	5	2	6	35	33	54		Os01t0609501-00	Hypothetical protein.	up	2.6377	7.39223e-13	7	5	4	24	22	29
Os03t0852800-00	hydrolase, acting on ester bonds / phospholipase C.	up	2.25578	0.0404151	0	1	1	2	3	4		Os03t0853500-00	Similar to Protein Brevis radix-like 4.	up	1.98148	0.034497	1	1	2	4	6	5		Os01t0537250-01	Protein of unknown function DUF3778 domain containing protein.	up	2.73712	1.13307e-269	191	159	268	2204	1456	2058		Os03t0306800-01	Similar to CP12 (Fragment).	up	2.6377	0.000225048	0	1	3	7	4	9
Os03t0140900-00	Conserved hypothetical protein.	up	2.25563	0.0404228	1	0	1	3	2	4		Os02t0505500-01	Conserved hypothetical protein.	up	1.98058	2.7574e-11	6	14	15	52	42	29		Os08t0448100-01	Conserved hypothetical protein.	up	2.7357	0.00017921	0	1	2	5	16	9		Os02t0305950-00	Similar to calmodulin binding protein.	up	2.63315	2.77198e-39	18	20	37	90	118	133
Os03t0262000-01	Similar to AtPIP5K1.	up	2.25471	0.0404985	1	1	0	2	3	4		Os11t0465200-02	Similar to Cytochrome P450 family protein, expressed.	up	1.98045	9.56266e-09	8	8	8	30	38	17		Os04t0677300-01	Harpin-induced 1 domain containing protein.	up	2.72942	1.67313e-05	2	0	2	13	15	11		Os09t0419100-04	Non-protein coding transcript.	up	2.63303	1.74449e-08	2	4	3	15	6	22
Os04t0212450-00	Hypothetical conserved gene.	up	2.25471	0.0404985	1	1	0	2	3	4		Os01t0318400-00	Conserved hypothetical protein.	up	1.98034	5.96174e-13	31	23	25	135	80	64		Os01t0973150-00	Hypothetical protein.	up	2.72679	3.58815e-39	17	8	10	115	83	124		Os10t0450900-02	Similar to Glycine-rich cell wall structural protein 2 precursor.	up	2.61447	6.78587e-69	35	46	44	129	178	264
Os12t0270900-01	Sulfotransferase family protein.	up	2.25454	0.0405158	0	1	1	3	1	5		Os12t0146500-01	Protein of unknown function DUF668 domain containing protein.	up	1.97983	0.00142479	3	1	4	13	10	6		Os11t0114300-01	Conserved hypothetical protein.	up	2.7217	1.23287e-07	3	1	2	20	16	21		Os02t0587600-00	Conserved hypothetical protein.	up	2.60975	0.000467043	0	4	0	2	8	10
Os12t0528100-00	Armadillo-like helical domain containing protein.	up	2.25401	0.00398256	2	1	2	11	0	10		Os05t0326625-00	Hypothetical conserved gene.	up	1.97802	0.0391997	0	1	3	8	4	3		Os03t0301200-02	Glycosyl-phosphatidyl inositol-anchored, plant domain containing protein.	up	2.7202	2.7519e-72	23	19	28	222	192	224		Os06t0125200-01	Protein of unknown function DUF581 family protein.	up	2.59864	3.01185e-122	143	130	232	532	775	934
Os07t0564500-01	Pyridine nucleotide-disulphide oxidoreductase, NAD-binding region domain containing protein.	up	2.25388	0.0405882	0	2	0	3	2	4		Os04t0538000-01	Tetratricopeptide TPR-1 domain containing protein.	up	1.97781	7.97113e-15	18	26	19	98	81	44		Os01t0742400-01	Hypothetical conserved gene.	up	2.7199	1.03539e-64	16	23	34	228	170	269		Os01t0556800-00	Hypothetical conserved gene.	up	2.59774	1.09695e-06	3	2	2	6	11	16
Os12t0628400-02	Fatty acid hydroxylase domain containing protein.	up	2.24008	2.31702e-18	16	11	15	44	54	64		Os03t0643250-00	Similar to Hydrolase-like protein.	up	1.97681	1.23922e-21	44	31	46	177	148	97		Os10t0503250-00	Hypothetical protein.	up	2.71949	1.1e-22	5	5	10	57	56	71		Os02t0318200-00	Conserved hypothetical protein.	up	2.59181	0.00121692	1	0	2	3	5	7
Os05t0194500-01	Similar to ANAC075.	up	2.2392	1.71707e-09	7	6	6	31	21	22		Os02t0514712-00	Similar to H0818E04.19 protein.	up	1.97393	0.0121639	2	1	3	7	12	3		Os08t0124000-02	Hypothetical conserved gene.	up	2.71485	2.23082e-07	1	2	5	22	16	37		Os06t0272700-00	Protein of unknown function DUF231, plant domain containing protein.	up	2.59159	0.00121812	1	1	1	2	7	6
Os03t0130300-01	Similar to Cp-thionin.	up	2.23521	6.7685e-23	17	9	18	56	46	67		Os03t0188100-02	Multidrug and toxic compound extrusion (MATE) protein family transporter, Regulation of plant growth and development, Disease resistance	up	1.96703	6.64061e-06	2	2	11	19	26	8		Os08t0124050-00	Hypothetical protein.	up	2.71244	2.17015e-06	1	2	4	18	14	34		Os09t0482700-00	Conserved hypothetical protein.	up	2.59156	0.044553	0	0	1	2	3	1
Os09t0483150-00	Hypothetical gene.	up	2.23244	8.30308e-05	4	7	2	12	20	20		Os04t0319700-00	Similar to Glucosyltransferase (Fragment).	up	1.9659	0.000168473	3	2	6	12	15	12		Os07t0176400-00	Hypothetical protein.	up	2.70855	3.25399e-40	9	14	24	173	110	143		Os09t0135200-01	Hypothetical protein.	up	2.59153	0.0445431	0	0	1	2	3	1
Os10t0450800-02	Hypothetical protein.	up	2.22566	1.08692e-31	31	24	66	128	132	193		Os01t0361500-01	Phospholipid/glycerol acyltransferase domain containing protein.	up	1.96161	3.57151e-21	58	59	67	303	252	103		Os11t0208850-00	Hypothetical protein.	up	2.70811	3.21181e-164	45	42	66	493	371	517		Os11t0475200-00	Non-protein coding transcript.	up	2.58437	9.00011e-09	1	2	7	12	12	22
Os03t0101700-01	Similar to SNF2P.	up	2.22409	1.19199e-71	348	305	515	1728	1237	1442		Os07t0152900-02	Similar to Glycolate oxidase.	up	1.95887	4.6993e-07	32	21	22	75	74	92		Os07t0176500-01	Leucine-rich repeat, plant specific containing protein.	up	2.70331	6.05913e-47	11	14	24	172	123	147		Os12t0555500-01	Pathogen resistance protein PBZ1, 17 kDa RNase, Disease resistance	up	2.58157	7.09634e-102	65	74	87	242	363	390
Os11t0147200-00	Hypothetical conserved gene.	up	2.2138	0.00168926	0	2	3	9	4	7		Os06t0268500-00	Similar to OSIGBa0139J17.1 protein.	up	1.95529	1.60045e-19	31	37	52	149	171	90		Os02t0748300-02	Similar to Kelch motif family protein.	up	2.70139	2.11214e-129	31	32	59	393	320	383		Os03t0197200-01	Similar to Sorbitol transporter.	up	2.57958	2.51978e-07	1	2	5	10	16	11
Os07t0542400-01	Similar to Receptor protein kinase.	up	2.21119	1.30431e-40	50	34	64	194	180	177		Os11t0567200-00	Hypothetical protein.	up	1.95286	2.30454e-08	6	9	8	36	28	16		Os07t0566150-00	Hypothetical conserved gene.	up	2.69928	1.01218e-53	8	13	29	169	121	160		Os11t0306100-01	Conserved hypothetical protein.	up	2.57734	0.0412622	1	0	0	2	2	2
Os07t0232850-00	Non-protein coding transcript.	up	2.2067	6.06774e-155	231	223	377	1003	851	1259		Os05t0562300-01	Similar to DnaJ-like protein.	up	1.94977	1.13113e-35	116	137	144	650	452	277		Os03t0820400-01	Similar to ZPT2-13.	up	2.69291	3.3347e-06	1	1	3	16	9	22		Os01t0613500-01	Peptidase C1A, papain family protein.	up	2.57734	0.0412622	1	0	0	2	2	2
Os01t0902100-00	Similar to MRP-like ABC transporter.	up	2.20609	7.63978e-41	54	42	82	262	196	201		Os02t0550800-01	Ammonium transporter family protein.	up	1.94675	1.56921e-08	21	19	21	65	64	69		Os10t0418100-01	Calcium-transporting ATPase, Salinity stress tolerance	up	2.69164	2.71394e-05	0	1	3	9	9	20		Os09t0521800-00	Similar to SPX domain-containing membrane protein OsI_32082.	up	2.5771	0.0412846	0	0	1	2	1	3
Os07t0510500-01	UDP-glucuronosyl/UDP-glucosyltransferase family protein.	up	2.20287	2.10993e-80	64	60	108	270	269	323		Os11t0465200-01	Similar to Bx2-like protein.	up	1.94624	5.93318e-10	9	10	10	39	39	22		Os05t0142900-01	Conserved hypothetical protein.	up	2.68703	0.000275767	2	0	1	12	8	9		Os03t0153900-01	Aromatic-ring hydroxylase family protein.	up	2.57613	0.0413676	0	1	0	1	3	2
Os01t0362800-01	Conserved hypothetical protein.	up	2.19637	2.45375e-17	9	11	15	45	43	43		Os09t0414600-02	Similar to ZF-HD homeobox protein (Fragment).	up	1.93476	0.000815933	5	1	4	20	8	7		Os02t0609900-00	Leucine-rich repeat, N-terminal domain containing protein.	up	2.68225	1.869e-10	3	2	4	29	21	32		Os02t0168200-01	Similar to Transfactor-like protein.	up	2.57556	0.0414132	0	0	1	1	2	3
Os10t0528400-01	Glutathione S-transferase, C-terminal-like domain containing protein.	up	2.1921	1.80446e-15	8	9	14	27	28	61		Os06t0136650-00	Non-protein coding transcript.	up	1.93467	8.83249e-08	8	8	7	26	38	15		Os01t0217050-00	Hypothetical protein.	up	2.67989	0.00341655	0	0	2	10	5	5		Os10t0474250-00	Hypothetical protein.	up	2.57482	0.0414679	0	1	0	1	2	3
Os12t0628400-01	Fatty acid 2-hydroxylase, Resistance to rice blast fungus infection	up	2.18823	3.69563e-17	17	11	15	43	54	63		Os09t0109600-01	Small peptide, Drought tolerance	up	1.934	0.0269282	0	3	2	10	5	3		Os05t0473300-02	Hypothetical conserved gene.	up	2.67858	0.00313496	1	0	1	8	6	6		Os11t0643100-01	Transferase family protein.	up	2.5747	9.65796e-06	1	1	4	9	10	9
Os01t0674400-00	Hypothetical conserved gene.	up	2.18717	0.000237876	3	1	3	8	13	6		Os11t0657900-00	Similar to NB-ARC domain containing protein.	up	1.93172	1.38014e-12	21	25	47	113	140	61		Os11t0587600-01	Similar to PDR-like ABC transporter.	up	2.67854	0.00313514	1	1	0	5	8	7		Os03t0700100-01	Somatomedin B domain containing protein.	up	2.57376	9.92806e-06	3	2	1	10	7	11
Os08t0556900-01	Similar to Cysteine proteinase (EC 3.4.22.-).	up	2.18671	1.64987e-91	72	63	148	331	303	402		Os06t0701700-02	Similar to Cation transporter HKT1.	up	1.92889	5.14582e-16	35	36	51	131	161	108		Os01t0944800-00	Similar to Beta-1,3-glucanase.	up	2.67846	0.0031361	1	0	1	7	5	8		Os01t0720700-00	Similar to satase isoform I.	up	2.57115	7.61211e-17	4	6	11	16	34	44
Os09t0483200-00	Similar to Ubiquitin/ribosomal fusion protein (Fragment).	up	2.18577	0.000241113	4	8	2	12	20	23		Os10t0416500-04	Similar to Chitinase 1 precursor (EC 3.2.1.14) (Tulip bulb chitinase-1) (TBC-1).	up	1.92644	1.91346e-47	224	261	353	1179	1021	609		Os04t0550200-01	Pathogenesis-related transcriptional factor and ERF domain containing protein.	up	2.67513	2.71939e-83	26	19	37	259	214	251		Os08t0450200-01	Similar to Pectin methylesterase (Fragment).	up	2.56913	0.0451782	0	0	1	0	3	3
Os05t0560000-01	Photosystem I reaction center subunit VI, chloroplast precursor (PSI- H) (Light-harvesting complex I 11 kDa protein) (GOS5 protein).	up	2.18371	4.73281e-77	11859	10048	18506	48088	47495	50108		Os05t0215066-00	BURP domain containing protein.	up	1.92638	4.79179e-10	11	15	27	87	65	30		Os10t0570200-01	Similar to RIR1b protein precursor.	up	2.67335	9.38077e-23	8	1	12	69	54	64		Os01t0943700-01	Conserved hypothetical protein.	up	2.56771	0.0451752	0	1	0	1	1	4
Os12t0577700-00	Similar to Protein kinase domain containing protein, expressed.	up	2.17322	1.34709e-06	2	6	4	15	12	18		Os12t0198900-00	Similar to NB-ARC domain containing protein.	up	1.92613	3.15727e-22	41	42	47	163	172	101		Os12t0113700-00	Similar to Zinc finger, C3HC4 type family protein, expressed.	up	2.67151	0.00420669	1	1	0	5	4	11		Os05t0296750-01	Hypothetical gene.	up	2.56368	0.0464484	1	0	0	0	3	3
Os08t0556900-02	Similar to Vignain.	up	2.17248	2.16219e-80	68	58	144	309	283	385		Os01t0533900-01	Similar to Multidrug resistance protein 1 homolog.	up	1.92279	1.54936e-51	293	303	321	1252	1217	641		Os02t0791450-00	Hypothetical protein.	up	2.67142	6.67096e-157	44	41	64	474	351	486		Os12t0221700-00	Hypothetical conserved gene.	up	2.56278	4.8201e-21	7	8	13	29	44	51
Os06t0304700-01	Conserved hypothetical protein.	up	2.17167	3.99248e-05	4	1	4	16	8	10		Os11t0145200-01	UDP-glucuronosyl/UDP-glucosyltransferase family protein.	up	1.91895	1.14593e-14	17	25	29	108	88	45		Os12t0114000-01	Conserved hypothetical protein.	up	2.67063	1.98968e-16	5	5	5	50	41	43		Os02t0570600-00	Hypothetical protein.	up	2.5616	6.14336e-16	3	8	9	25	29	35
Os01t0273200-00	Conserved hypothetical protein.	up	2.17163	3.52514e-05	3	2	4	12	11	11		Os12t0439201-01	Hypothetical gene.	up	1.90905	0.00537955	1	3	4	16	10	2		Os01t0627800-01	Similar to Cytochrome P450 monooxygenase CYP72A5 (Fragment).	up	2.66872	2.43747e-11	2	4	4	35	23	32		Os03t0181750-00	ABC transporter, transmembrane domain domain containing protein.	up	2.56159	6.15534e-16	4	6	10	26	24	39
Os01t0830000-01	Similar to Plastid sufB (Fragment).	up	2.17088	2.03274e-57	46	52	69	195	167	251		Os06t0320200-01	Similar to OSIGBa0135C13.7 protein.	up	1.90778	7.63504e-09	7	14	8	47	33	18		Os11t0703600-02	Conserved hypothetical protein.	up	2.66868	2.53528e-07	3	1	3	21	13	30		Os04t0107900-04	Similar to Heat shock protein 82.	up	2.55187	1.69477e-08	2	5	3	6	20	19
Os07t0674400-01	Pollen Ole e 1 allergen/extensin domain containing protein.	up	2.16772	0.00088232	0	2	4	6	5	12		Os07t0663700-01	Similar to Oxidoreductase, short chain dehydrogenase/reductase family protein, expressed.	up	1.90594	1.89544e-10	14	10	13	57	39	28		Os08t0193600-01	Hypothetical conserved gene.	up	2.66463	2.86884e-10	2	3	4	29	21	31		Os01t0306400-01	Hypothetical conserved gene.	up	2.54449	5.62597e-09	2	3	6	15	12	22
Os03t0838400-01	Ammonium transporter.	up	2.16418	2.16017e-19	12	12	19	48	52	57		Os01t0110100-01	Phosphate (Pi) transporter, Pi homeostasis	up	1.90049	3.47226e-09	26	35	32	98	89	102		Os01t0134700-01	Calmodulin binding protein-like family protein.	up	2.66195	6.15244e-99	33	23	54	370	238	355		Os12t0579450-00	Hypothetical gene.	up	2.54143	4.80763e-09	4	3	4	11	13	25
Os03t0119300-01	Peptidase S8, subtilisin-related domain containing protein.	up	2.16083	5.23429e-38	36	24	55	125	129	161		Os02t0484200-01	Transferase family protein.	up	1.89568	1.1423e-10	21	18	16	89	55	40		Os03t0437200-01	C2H2-type zinc finger protein, Abscisic acid-induced antioxidant defence, Water stress and oxidative stress tolerance	up	2.66098	1.954e-20	6	4	9	65	38	65		Os10t0418100-01	Calcium-transporting ATPase, Salinity stress tolerance	up	2.54051	4.81778e-07	3	2	3	10	17	9
Os09t0111300-01	Hypothetical gene.	up	2.15802	0.0204371	1	0	2	3	3	6		Os09t0522200-01	DRE-binding protein 1A.	up	1.88812	0.000557464	1	4	6	20	8	9		Os01t0713200-01	Similar to Beta-glucanase.	up	2.66002	3.66074e-61	19	19	28	194	155	229		Os05t0237800-00	Similar to Histidine amino acid transporter.	up	2.53967	1.46013e-18	7	10	8	31	38	40
Os07t0537600-01	Hypothetical conserved gene.	up	2.15802	0.0204371	1	0	2	3	3	6		Os03t0366100-01	Similar to OSIGBa0132E09-OSIGBa0108L24.9 protein.	up	1.88685	0.000407811	3	6	2	14	15	8		Os01t0113300-01	Similar to ARK protein (Fragment).	up	2.65913	7.10057e-09	2	1	5	24	16	32		Os02t0568600-00	Hypothetical conserved gene.	up	2.53273	9.61185e-05	1	1	3	5	5	13
Os04t0636400-01	Similar to H0410G08.16 protein.	up	2.15798	0.0204381	0	1	2	4	3	5		Os06t0701700-01	Ion transporter , Na /K symport	up	1.88362	7.03265e-36	114	107	134	429	466	260		Os01t0207500-01	Hypothetical protein.	up	2.65838	0.0345687	0	0	1	3	5	3		Os03t0348500-00	Similar to cDNA clone:J033091L01, full insert sequence.	up	2.53271	4.50126e-05	2	2	2	6	15	6
Os08t0536358-00	Non-protein coding transcript.	up	2.15755	0.0216232	2	0	1	2	4	6		Os04t0401700-01	Potassium transporter, Potassium mediated growth, Salt tolerance	up	1.88334	1.6399e-15	1605	1774	2160	5997	5303	5519		Os01t0821600-01	WRKY transcription factor 48-like protein (WRKY transcription factor 21).	up	2.65768	4.46522e-94	28	24	39	295	216	283		Os03t0601000-01	Conserved hypothetical protein.	up	2.52934	1.1313e-07	5	0	4	8	20	12
Os09t0268100-00	Similar to lectin-like receptor kinase 7.	up	2.15396	6.68342e-07	5	2	6	20	10	18		Os10t0139600-01	F-box domain, Skp2-like domain containing protein.	up	1.87802	0.03022	1	4	1	6	6	8		Os06t0119600-01	Peptidase aspartic, catalytic domain containing protein.	up	2.65743	0.0346494	1	0	0	3	5	3		Os01t0723000-01	Similar to Elongation factor EF-2 (Fragment).	up	2.52926	1.94062e-60	33	37	54	136	166	226
Os06t0153000-00	Hypothetical conserved gene.	up	2.15391	6.68655e-07	3	5	5	14	13	21		Os10t0165300-01	Cytochrome P450 family protein.	up	1.86559	1.49492e-12	19	30	33	94	91	73		Os08t0193700-00	Similar to NBS-LRR disease resistance protein homologue (Fragment).	up	2.65726	0.0346588	0	0	1	4	3	4		Os01t0157500-00	Protein of unknown function DUF1110 domain containing protein.	up	2.52906	0.0106985	0	0	2	4	3	3
Os07t0510600-01	Hypothetical protein.	up	2.15317	7.7262e-47	47	50	84	203	214	230		Os03t0332100-00	Similar to Cytochrome P450 CYP714B3.	up	1.86466	2.72397e-14	23	22	30	113	84	48		Os01t0201700-02	Transcription factor, Floral organ development, Lodicule development, Stamen specification, Floral meristem determinacy, Male reproductive development	up	2.65726	0.0346588	0	0	1	4	3	4		Os02t0651900-01	Hypothetical protein.	up	2.52899	1.9517e-108	55	83	84	218	313	420
Os07t0232800-00	Similar to Zinc transporter protein ZIP1.	up	2.14264	1.67352e-78	484	483	812	2038	1901	2384		Os02t0521100-01	Hypothetical conserved gene.	up	1.86345	0.0334953	3	0	2	5	7	5		Os08t0101100-01	High mobility group, HMG1/HMG2 domain containing protein.	up	2.65685	0.0346968	1	0	0	3	4	4		Os11t0608500-00	Non-protein coding transcript.	up	2.52842	9.13942e-13	3	7	7	20	26	28
Os01t0152200-00	F-box domain, Skp2-like domain containing protein.	up	2.14048	0.0032277	2	0	3	6	3	10		Os04t0635201-00	Non-protein coding transcript.	up	1.86281	1.63052e-21	45	51	61	236	178	99		Os10t0563900-01	Cyclin-related 2 domain containing protein.	up	2.65673	0.0347043	0	0	1	5	2	4		Os06t0272850-00	Domain of unknown function DUF231, plant domain containing protein.	up	2.52773	9.6857e-58	33	36	64	140	196	227
Os05t0244700-01	Aminotransferase, class IV family protein.	up	2.14039	0.00414508	0	1	4	7	2	10		Os05t0526900-01	UDP-glucuronosyl/UDP-glucosyltransferase family protein.	up	1.86277	0.00730772	2	6	0	14	9	4		Os11t0600600-01	Hypothetical conserved gene.	up	2.65627	0.0347481	1	0	0	3	3	5		Os11t0228800-00	Similar to NBS-LRR-like protein.	up	2.5238	0.00340955	3	1	0	1	5	14
Os11t0645886-00	NB-ARC domain containing protein.	up	2.13838	0.00332483	2	1	2	8	2	9		Os04t0635350-00	Non-protein coding transcript.	up	1.86038	6.31049e-06	5	6	7	35	13	11		Os06t0602400-01	Similar to DEAD-box protein 3, X-chromosomal (DEAD-box RNA helicase DEAD3) (mDEAD3) (Embryonic RNA helicase) (D1PAS1 related sequence 2).	up	2.65606	0.0347625	0	1	0	5	3	3		Os02t0464550-01	Hypothetical protein.	up	2.52184	3.33475e-07	4	5	5	18	11	32
Os05t0555600-01	Similar to Glutamate synthase [NADH], amyloplastic.	up	2.1361	8.81561e-59	1996	1576	1962	7504	6036	6712		Os03t0640000-00	Patatin family protein.	up	1.85929	1.60221e-06	9	12	20	71	30	31		Os05t0135400-01	Plant peroxidase domain containing protein.	up	2.65601	0.0347625	0	1	0	4	3	4		Os10t0538950-00	Hypothetical protein.	up	2.52179	2.81207e-19	9	8	11	19	49	53
Os05t0550300-01	Similar to Lipid transfer protein (Fragment).	up	2.12845	3.25163e-08	6	3	11	29	13	30		Os02t0770800-01	Similar to Nitrate reductase [NAD(P)H] (EC 1.7.1.2).	up	1.85599	1.71871e-22	44	62	65	212	194	135		Os07t0205600-00	Hypothetical protein.	up	2.65601	0.0347625	0	1	0	4	3	4		Os01t0185100-00	Similar to predicted protein.	up	2.52057	0.00989931	1	0	1	3	4	3
Os05t0421600-01	No apical meristem (NAM) protein domain containing protein.	up	2.12708	1.37544e-05	4	0	7	14	8	18		Os04t0401700-02	Similar to Isoform 2 of Potassium transporter 1.	up	1.85573	3.99304e-13	1257	1414	1684	3984	4807	4179		Os05t0457000-01	Cytochrome c oxidase, subunit VIIa domain containing protein.	up	2.65601	0.0347625	0	1	0	4	3	4		Os04t0372775-00	Non-protein coding transcript.	up	2.52019	0.00991028	1	1	0	3	4	3
Os10t0529500-01	Tau class glutathione S-transferase, Heavy metal and drought stress tolerance	up	2.12385	1.14172e-06	3	5	5	15	16	16		Os03t0276500-01	Similar to Heat shock protein 70.	up	1.85558	1.10895e-48	2977	3267	3468	14981	10428	6344		Os05t0582600-01	Peptidase S10, serine carboxypeptidase family protein.	up	2.65552	0.0348033	0	1	0	6	2	3		Os02t0216400-01	Conserved hypothetical protein.	up	2.52006	0.00991477	0	1	1	3	3	4
Os07t0178800-01	Similar to Low molecular mass early light-inducible protein HV90, chloroplast precursor (ELIP).	up	2.10792	1.56462e-22	28	36	45	101	129	152		Os09t0343200-01	Ankyrin repeat containing protein.	up	1.84268	7.77708e-19	66	65	70	317	240	106		Os01t0273850-00	Hypothetical gene.	up	2.65552	0.0348033	0	1	0	6	2	3		Os04t0181901-00	Hypothetical conserved gene.	up	2.5184	0.00996571	1	0	1	2	3	5
Os11t0100150-00	Hypothetical conserved gene.	up	2.10781	4.32313e-05	4	0	6	15	6	15		Os06t0125200-01	Protein of unknown function DUF581 family protein.	up	1.84254	1.69499e-27	143	130	232	594	578	389		Os01t0852800-01	Conserved hypothetical protein.	up	2.65378	3.05781e-36	4	13	18	114	78	114		Os01t0706800-00	Similar to agglutinin.	up	2.51808	0.0114303	0	0	2	1	5	4
Os08t0365500-00	Similar to WAK80 - OsWAK receptor-like protein kinase.	up	2.10765	0.0116939	2	0	2	4	7	4		Os05t0468700-01	Ammonium transporter.	up	1.84045	2.6788e-09	560	515	739	1767	1563	1901		Os01t0869750-01	Conserved hypothetical protein.	up	2.65378	3.05781e-36	4	13	18	114	78	114		Os02t0149900-00	Putative homeobox-leucine zipper protein HOX26.	up	2.51776	0.0099875	0	1	1	1	4	5
Os02t0833500-01	Cation/H exchanger domain containing protein.	up	2.10465	0.00141954	2	2	2	7	8	7		Os04t0122200-00	Similar to OSIGBa0137A06.2 protein.	up	1.8402	6.51309e-06	8	3	7	21	24	13		Os01t0952000-02	RmlC-like jelly roll fold domain containing protein.	up	2.65326	3.87113e-08	0	1	6	25	18	20		Os02t0270900-00	Similar to Subtilase.	up	2.5169	0.0100144	1	0	1	1	3	6
Os02t0154100-01	Antisense long noncoding RNA, Regulation of sense LRK gene cluster expression, Regulation of grain yield	up	2.10462	0.00141969	2	2	2	9	6	7		Os02t0115700-03	Similar to Catalase.	up	1.83993	1.84565e-25	163	138	239	575	676	414		Os10t0567900-01	Similar to F-box protein interaction domain containing protein, expressed.	up	2.64543	1.96003e-82	25	30	38	265	228	312		Os02t0173650-00	Hypothetical protein.	up	2.51593	0.0165687	0	1	1	3	1	6
Os06t0698300-01	Protein phosphatase 2C family protein.	up	2.10391	1.03498e-24	20	13	23	68	57	71		Os09t0436500-03	Similar to leucine-rich repeat protein kinase.	up	1.8346	4.48444e-23	260	297	313	1498	849	504		Os02t0582800-01	Conserved hypothetical protein.	up	2.63725	0.000443835	1	0	2	5	7	16		Os01t0723025-00	Hypothetical protein.	up	2.51492	4.78399e-60	32	33	51	123	159	208
Os04t0410600-01	Similar to Purple acid phosphatase.	up	2.08569	0.000112175	2	3	4	16	10	6		Os04t0568700-00	Similar to Heat stress transcription factor Spl7 (Heat shock transcription factor) (Heat shock factor RHSF10).	up	1.83191	2.05882e-11	27	37	35	162	86	68		Os01t0280500-01	Similar to Eukaryotic translation initiation factor 6 (eIF-6) (B4 integrin interactor) (CAB) (p27(BBP)) (B(2)GCN homolog).	up	2.63715	0.000422014	1	1	1	9	8	11		Os07t0191900-01	Conserved hypothetical protein.	up	2.50902	3.96192e-06	2	2	3	8	11	12
Os01t0583300-01	Zinc finger, C2H2, LYAR-type domain containing protein.	up	2.08248	8.10872e-32	24	23	46	97	95	127		Os04t0659300-01	Receptor-like protein, Root development, Salt stress response, Regulation of iron acquisition	up	1.8316	4.20252e-25	2104	2311	3049	11846	6989	4914		Os02t0212300-00	Conserved hypothetical protein.	up	2.63699	0.000425478	2	0	1	12	5	11		Os01t0124550-00	Hypothetical protein.	up	2.50882	4.00366e-06	4	1	2	8	10	13
Os08t0174300-00	Transferase domain containing protein.	up	2.07801	0.000705801	1	0	6	9	9	7		Os01t0840100-01	Heat shock protein Hsp70 family protein.	up	1.82621	3.31414e-21	528	632	680	2610	1969	1238		Os02t0165200-01	Hypothetical protein.	up	2.6269	9.93536e-49	20	18	23	175	135	214		Os01t0939800-01	Hypothetical protein.	up	2.50783	4.13903e-06	3	2	2	4	12	15
Os05t0588900-01	Similar to mitochondrial chaperone BCS1.	up	2.0773	9.77785e-14	16	3	12	49	24	34		Os12t0124000-01	Similar to FHA domain containing protein, expressed.	up	1.8237	0.00565907	3	2	3	13	8	5		Os02t0791500-02	Similar to UDP-glucuronic acid 4-epimerase.	up	2.62115	2.38138e-156	41	47	71	495	363	493		Os02t0209400-01	Conserved hypothetical protein.	up	2.50643	5.07235e-06	0	7	0	7	7	17
Os11t0513900-01	Conserved hypothetical protein.	up	2.07186	3.85828e-09	7	8	7	22	27	27		Os03t0188100-01	Similar to transparent testa 12 protein.	up	1.81845	2.09171e-05	2	2	13	19	26	9		Os04t0497000-01	Similar to Allyl alcohol dehydrogenase.	up	2.61413	2.85695e-280	275	251	408	2943	2174	2787		Os11t0586825-00	Hypothetical conserved gene.	up	2.50247	1.7565e-41	19	20	33	74	96	133
Os01t0746400-01	Carotenoid cleavage dioxygenase 8, Control of lateral bud outgrowth, Regulation of tillering, Strigolactones biosynthesis	up	2.06817	4.6571e-07	3	6	6	16	16	20		Os09t0330000-00	UDP-glucuronosyl/UDP-glucosyltransferase family protein.	up	1.81031	6.69429e-06	7	8	4	31	16	13		Os10t0444566-00	Hypothetical gene.	up	2.61306	1.1388e-11	0	3	8	35	25	35		Os07t0267200-01	Conserved hypothetical protein.	up	2.50071	3.43274e-129	97	82	102	283	388	507
Os06t0652300-00	21556- 22494.	up	2.06788	6.1782e-05	4	3	3	10	14	11		Os02t0802575-00	Hypothetical protein.	up	1.80554	4.3107e-66	2746	3002	3435	11798	10419	6219		Os05t0571200-01	Similar to WRKY transcription factor 19.	up	2.60702	1.46759e-12	2	2	8	40	29	34		Os02t0602700-01	Non-protein coding transcript.	up	2.49434	0.00234252	1	0	2	3	4	7
Os07t0686900-01	Similar to Alpha-L-arabinofuranosidase C-terminus family protein, expressed.	up	2.06576	2.69452e-17	14	9	18	46	43	51		Os01t0533900-02	Similar to MDR-like ABC transporter.	up	1.80245	1.45652e-48	255	281	320	1070	1021	562		Os06t0128800-01	C2 calcium/lipid-binding domain, CaLB domain containing protein.	up	2.60672	9.13493e-08	1	2	4	21	14	26		Os01t0532700-01	Conserved hypothetical protein.	up	2.48988	9.2238e-06	2	3	2	1	9	21
Os12t0235800-03	Similar to Argininosuccinate synthase.	up	2.06514	3.17135e-09	17	15	24	41	82	63		Os04t0509600-02	Similar to OSIGBa0157K09-H0214G12.4 protein.	up	1.79557	3.26018e-21	588	601	795	2416	2284	1354		Os10t0109300-01	Similar to Peroxidase (EC 1.11.1.7).	up	2.60619	0.00481779	0	0	2	7	4	8		Os03t0277700-01	Protein of unknown function DUF26 domain containing protein.	up	2.48804	3.68138e-96	298	384	324	885	1454	1920
Os07t0152101-01	Hypothetical gene.	up	2.06473	0.00495072	1	1	3	6	7	5		Os08t0500700-01	Similar to Heat shock protein 82.	up	1.79227	7.44557e-126	3869	4209	4782	15973	14798	8651		Os10t0109300-02	Similar to Peroxidase 54.	up	2.60619	0.00481779	0	0	2	7	4	8		Os03t0760000-01	Cytochrome P450 family protein.	up	2.48635	0.0210164	0	1	1	0	5	5
Os09t0430701-00	Conserved hypothetical protein.	up	2.06446	0.00495748	2	1	2	7	5	6		Os02t0743700-03	Similar to RING-H2 finger protein ATL1Q.	up	1.79177	5.33303e-05	8	2	6	20	22	8		Os01t0144800-01	Protein of unknown function DUF3681 domain containing protein.	up	2.606	0.00482028	1	0	1	8	4	7		Os04t0473900-01	Megaenzyme-like protein, Drought resistance, Regulation of drought-induced cuticular wax deposition	up	2.48596	8.5282e-36	30	24	25	90	107	129
Os01t0838350-01	Conserved hypothetical protein.	up	2.06393	0.0050574	1	3	1	4	6	8		Os03t0296200-00	Conserved hypothetical protein.	up	1.79173	0.0423471	4	0	3	15	5	3		Os04t0496950-01	Non-protein coding transcript.	up	2.60215	0	184	166	274	1961	1438	1830		Os06t0313440-00	SAM dependent carboxyl methyltransferase domain containing protein.	up	2.48199	7.17837e-13	6	3	9	14	28	34
Os05t0310750-00	UPF0103/Mediator of ErbB2-driven cell motility (Memo-related) domain containing protein.	up	2.06271	3.67242e-05	7	2	3	18	8	16		Os01t0511000-01	Similar to LOB domain protein 40.	up	1.78895	1.15665e-33	270	289	383	1380	945	589		Os07t0539900-01	Similar to Beta-1,3-glucanase-like protein.	up	2.60213	5.50128e-144	64	58	80	582	463	653		Os08t0480400-01	Similar to cupin, RmlC-type.	up	2.47863	0.0350045	0	0	2	0	5	5
Os01t0612500-01	Phospholipase/carboxylesterase domain containing protein.	up	2.06216	4.34109e-63	57	57	76	215	173	258		Os01t0674700-00	Similar to EMB2279 (EMBRYO DEFECTIVE 2279).	up	1.78296	1.93296e-27	92	95	117	436	307	193		Os09t0255600-00	Non-protein coding transcript.	up	2.60055	0.00803048	1	0	1	11	3	5		Os02t0157000-00	Leucine-rich repeat domain containing protein.	up	2.47786	0.0212319	1	0	1	1	2	7
Os06t0543601-01	Protein of unknown function DUF3778 domain containing protein.	up	2.06141	4.43797e-21	14	10	26	60	47	63		Os02t0823100-01	Similar to Plasma membrane intrinsic protein (Plasma membrane integral protein ZmPIP1-5).	up	1.78291	6.58175e-11	1744	1999	1753	5449	4699	5410		Os11t0625900-01	Protein kinase, core domain containing protein.	up	2.59757	1.12194e-45	16	14	19	136	123	152		Os01t0609300-02	Hypothetical conserved gene.	up	2.47411	1.42318e-83	45	60	72	169	260	298
Os08t0357300-01	Conserved hypothetical protein.	up	2.06082	8.2958e-16	12	9	18	46	28	59		Os01t0869800-01	22-kDa Photosystem II protein, Photoprotection	up	1.78122	0.0124062	1	3	4	6	12	7		Os04t0497000-02	Similar to Allyl alcohol dehydrogenase.	up	2.59442	6.53357e-282	262	244	394	2780	2075	2655		Os06t0591200-01	Conserved hypothetical protein.	up	2.47103	0	1268	1374	1813	4014	6489	7772
Os07t0178700-01	Similar to Low molecular mass early light-inducible protein HV90, chloroplast precursor (ELIP).	up	2.05842	6.70993e-29	22	26	50	102	104	123		Os01t0155800-01	Conserved hypothetical protein.	up	1.77844	6.9902e-27	110	129	160	542	364	292		Os01t0864200-01	Conserved hypothetical protein.	up	2.59037	9.52263e-47	13	11	25	144	110	155		Os10t0452100-01	Conserved hypothetical protein.	up	2.46778	1.45443e-52	30	59	51	120	191	269
Os06t0316300-00	Glycine rich family protein.	up	2.05609	3.90248e-48	56	43	102	202	208	260		Os03t0408600-01	GRAS-domain transcription factor, Strigolactone (SL) biosynthesis	up	1.77598	0.0103244	0	2	6	9	9	7		Os04t0249600-02	Arsenate reductase, Sulfurtransferase/rhodanese-like protein, Regulation of arsenic accumulation	up	2.59026	1.0015e-212	80	68	88	708	535	720		Os01t0921000-01	Nucleotide-diphospho-sugar transferase domain containing protein.	up	2.46405	9.8616e-13	5	4	9	16	26	33
Os02t0740900-01	WD-40 repeat containing protein.	up	2.05541	4.12965e-32	23	22	34	96	68	103		Os09t0135100-00	Hypothetical conserved gene.	up	1.7746	0.0454957	1	1	3	6	5	5		Os11t0572200-01	Exo70 exocyst complex subunit family protein.	up	2.58912	1.06446e-05	1	1	5	26	20	13		Os06t0569500-01	Ent-kaurene oxidase, Diterpenoid phytoalexin biosynthesis	up	2.45985	3.26565e-33	22	26	24	54	111	133
Os02t0318100-00	Similar to Alternative oxidase.	up	2.05166	0.0497644	1	1	1	3	6	2		Os01t0704100-01	Nitrate transporter, Nitrate transport	up	1.77318	1.07175e-27	85	76	91	310	271	179		Os07t0624600-01	Similar to Trehalose-6-phosphate phosphatase.	up	2.5872	9.50015e-06	1	1	4	16	10	26		Os06t0495100-00	Similar to cDNA, clone: J100088H20, full insert sequence.	up	2.45934	1.77478e-06	0	2	6	8	17	9
Os07t0537500-01	Serine/threonine protein kinase-related domain containing protein.	up	2.05085	5.05469e-05	4	1	6	12	7	19		Os02t0802500-01	Similar to H( )-translocating (Pyrophosphate-ENERGIZED) inorganic pyrophosphatase beta-1 polypeptide (EC 3.6.1.1) (Fragment).	up	1.77138	5.23939e-146	4300	4638	5474	17194	16242	9826		Os02t0149600-01	Zinc finger, C2H2-like domain containing protein.	up	2.58293	0.000728031	2	0	1	10	2	15		Os01t0313300-01	Similar to EREBP-3 protein (Fragment).	up	2.45665	2.25235e-103	69	74	90	208	309	436
Os11t0117400-00	Similar to WRKY DNA binding domain containing protein, expressed.	up	2.05066	1.69786e-23	29	22	23	91	71	89		Os04t0401700-03	Potassium transporter 1 (OsHAK1). Splice isoform 2.	up	1.77137	1.35755e-19	1571	1761	2115	5965	5271	4491		Os02t0791500-01	Similar to Nucleotide sugar epimerase-like protein (UDP-D-glucuronate 4- epimerase) (EC 5.1.3.6).	up	2.57365	7.12452e-209	61	64	96	656	494	666		Os11t0601950-01	Similar to cDNA clone:002-114-B06, full insert sequence.	up	2.4513	6.55761e-172	130	145	149	373	599	754
Os09t0472700-00	Similar to blight-associated protein p12.	up	2.05029	1.61321e-06	2	5	7	16	14	18		Os02t0115700-01	Catalase isozyme A (EC 1.11.1.6) (CAT-A).	up	1.76997	6.33572e-18	917	993	1111	4451	2993	1856		Os02t0156600-00	Hypothetical conserved gene.	up	2.57363	3.54164e-30	12	9	16	114	70	123		Os04t0219600-01	Similar to NBS-LRR protein (Fragment).	up	2.45097	2.74718e-08	2	6	3	8	15	23
Os10t0528651-00	Conserved hypothetical protein.	up	2.04976	7.38062e-08	4	7	14	18	21	46		Os05t0136100-00	Hypothetical conserved gene.	up	1.76913	0.0336228	3	3	0	6	9	4		Os08t0526150-00	Hypothetical protein.	up	2.56921	1.43885e-51	18	20	26	208	136	183		Os11t0506700-00	Similar to ATPase, coupled to transmembrane movement of substances.	up	2.44858	2.13313e-28	21	15	13	44	69	87
Os03t0103200-01	Similar to Physical impedance induced protein.	up	2.04138	8.06031e-14	6	8	19	25	35	51		Os01t0212700-01	Similar to RING-H2 finger protein ATL2K.	up	1.76801	0.00267163	3	2	5	11	12	8		Os07t0154100-01	Similar to Viviparous-14.	up	2.56736	1.15911e-05	1	1	3	17	11	15		Os03t0619875-01	Conserved hypothetical protein.	up	2.44467	1.04929e-142	285	274	380	801	1294	1727
Os08t0174000-01	Hypothetical protein.	up	2.0403	7.9108e-07	4	5	6	18	13	20		Os02t0163500-01	Conserved hypothetical protein.	up	1.76771	0.00151596	3	5	3	13	11	10		Os08t0448000-01	4-coumarate:coenzyme A ligase, Lignin biosynthesis, Defense against wounding	up	2.56686	2.91145e-51	15	16	44	242	152	219		Os02t0570500-01	Similar to Cytochrome P450 family protein, expressed.	up	2.44346	2.16819e-17	4	11	11	30	35	41
Os09t0260000-01	Cyclin-like F-box domain containing protein.	up	2.03843	0.0360646	0	1	2	2	5	4		Os01t0602400-01	Similar to Cytochrome P450 monooxygenase CYP72A5 (Fragment).	up	1.76429	0.00287478	4	3	3	14	13	4		Os02t0756100-01	Conserved hypothetical protein.	up	2.56242	1.56599e-06	2	2	2	16	12	23		Os09t0419100-03	Hypothetical gene.	up	2.43382	5.89829e-36	36	49	41	122	134	255
Os10t0168900-01	Conserved hypothetical protein.	up	2.03799	2.20676e-13	15	9	26	74	33	60		Os11t0638802-00	Non-protein coding transcript.	up	1.76276	0.00342963	6	2	2	16	9	6		Os05t0199100-01	Similar to NDR1/HIN1-Like protein 2.	up	2.55877	2.11051e-07	3	3	1	19	14	26		Os01t0721400-01	NB-ARC domain containing protein.	up	2.42711	1.28973e-15	10	6	7	24	30	39
Os01t0597800-01	UDP-glucuronosyl/UDP-glucosyltransferase family protein.	up	2.03695	0.0349746	0	0	3	3	3	5		Os02t0580900-01	TGF-beta receptor, type I/II extracellular region family protein.	up	1.76248	3.25727e-25	82	93	110	398	272	189		Os08t0351200-01	Hypothetical conserved gene.	up	2.55662	3.60356e-22	10	7	7	64	50	83		Os08t0387050-01	Conserved hypothetical protein.	up	2.42646	1.26004e-140	150	155	138	429	579	757
Os02t0530300-01	Zinc finger, AN1-type domain containing protein.	up	2.0366	0.035009	1	0	2	5	3	3		Os11t0212900-01	Serine/threonine protein kinase-related domain containing protein.	up	1.76087	2.82676e-06	5	8	9	29	27	11		Os01t0742400-02	Protein kinase, core domain containing protein.	up	2.55262	1.56572e-101	30	30	51	316	240	344		Os10t0538600-00	Hypothetical protein.	up	2.42001	1.7483e-31	13	29	23	56	85	119
Os06t0115800-02	Conserved hypothetical protein.	up	2.03407	1.59582e-32	31	18	39	101	75	117		Os01t0719300-01	Similar to Sulfate transporter 3.1 (AST12) (AtST1).	up	1.7556	2.02165e-16	76	79	72	215	263	183		Os02t0548700-00	Similar to ubiquitin-protein ligase.	up	2.55083	1.36789e-10	2	4	6	43	27	29		Os03t0356540-01	Hypothetical conserved gene.	up	2.41983	4.84002e-08	4	3	4	7	17	21
Os01t0159800-01	Similar to DNA binding protein.	up	2.03288	0.0396839	0	1	2	4	1	6		Os01t0609000-00	Similar to Pleiotropic drug resistance protein 3.	up	1.74939	1.04651e-11	24	33	23	101	78	59		Os06t0530600-00	VQ domain containing protein.	up	2.54937	3.33593e-11	3	1	9	39	22	46		Os04t0301500-01	Helix-loop-helix DNA-binding domain containing protein.	up	2.41947	1.81444e-07	2	3	5	11	17	13
Os09t0389000-01	Conserved hypothetical protein.	up	2.02889	9.72073e-05	1	2	7	10	13	11		Os02t0802500-02	Similar to Proton translocating pyrophosphatase.	up	1.74359	3.86422e-57	3179	3402	4214	11737	12241	7480		Os04t0249600-01	Similar to senescence-associated protein DIN1.	up	2.54354	2.69012e-298	103	99	129	963	724	976		Os05t0526900-01	UDP-glucuronosyl/UDP-glucosyltransferase family protein.	up	2.41585	3.29501e-06	2	6	0	8	11	14
Os01t0209800-01	Similar to Cationic amino acid transporter (Fragment).	up	2.02213	8.25142e-18	34	31	36	87	94	160		Os03t0273200-01	Similar to Laccase (EC 1.10.3.2).	up	1.74172	7.84758e-15	49	59	53	240	145	100		Os07t0486000-01	Similar to MSH4.	up	2.54278	5.67154e-23	6	6	13	80	47	76		Os07t0559000-01	Non-protein coding transcript.	up	2.40725	0.000252304	2	0	3	7	6	8
Os01t0273800-01	FAD-dependent pyridine nucleotide-disulphide oxidoreductase domain containing protein.	up	2.01967	0.00120887	1	3	3	8	10	6		Os03t0369000-01	Similar to Peroxidase 1.	up	1.73925	3.18826e-19	46	52	68	220	162	109		Os07t0543500-00	Armadillo-like helical domain containing protein.	up	2.54249	2.62401e-75	17	25	46	260	182	267		Os11t0428150-00	Hypothetical protein.	up	2.40647	0.00121505	2	0	2	6	6	5
Os05t0135500-01	Haem peroxidase family protein.	up	2.01716	0.0247165	1	1	2	2	7	5		Os09t0321200-00	Similar to carotenoid cleavage dioxygenase.	up	1.73751	2.15666e-05	8	4	7	26	20	11		Os01t0841700-01	Similar to Isoform ERG1b of Elicitor-responsive protein 1.	up	2.54056	1.60825e-80	29	17	43	262	187	267		Os11t0506800-00	Similar to BAG domain containing protein.	up	2.40195	3.70301e-40	27	33	28	80	128	137
Os04t0450600-00	Similar to H0818E04.21 protein.	up	2.0088	2.11953e-09	8	5	10	25	17	34		Os01t0329300-01	Pectin lyase fold domain containing protein.	up	1.7369	2.96791e-05	3	4	12	33	13	11		Os04t0437300-01	Zinc finger, RING/FYVE/PHD-type domain containing protein.	up	2.53444	3.20876e-07	0	3	4	24	12	22		Os04t0375300-00	Similar to NBS-LRR protein (Fragment).	up	2.40032	0.00103966	0	3	1	4	7	6
Os07t0591202-00	Hypothetical gene.	up	2.00437	0.0172389	2	0	2	4	5	5		Os02t0597200-01	Conserved hypothetical protein.	up	1.73464	0.000127481	4	4	8	25	12	11		Os01t0597800-01	UDP-glucuronosyl/UDP-glucosyltransferase family protein.	up	2.53204	0.000984686	0	0	3	11	6	9		Os06t0487900-02	Hypothetical conserved gene.	up	2.39814	1.03139e-08	272	311	322	1449	1098	477
Os10t0569600-00	Similar to RIR1b protein precursor.	up	1.99985	0.0227145	3	1	0	6	5	3		Os04t0509600-01	Ammonium transporter, Ammonium uptake, Ammonium transport	up	1.73346	5.65631e-113	9615	10880	12697	27510	29246	32134		Os09t0533600-01	Receptor-like cytoplasmic kinase, Resistance to multiple bacterial and fungal pathogens	up	2.53184	1.13005e-23	11	8	10	86	75	72		Os03t0584400-01	ATPase, AAA-type, core domain containing protein.	up	2.39717	1.15396e-15	9	5	10	20	28	47
Os09t0442400-01	t-snare domain containing protein.	up	1.99789	8.14367e-45	49	45	62	158	148	201		Os10t0134250-01	Hypothetical gene.	up	1.7315	1.01392e-09	10	18	17	51	53	29		Os03t0803600-01	Glycosyl transferase, family 31 protein.	up	2.53166	0.00105878	0	0	3	13	3	10		Os12t0109150-00	Similar to Sodium/hydrogen exchanger family protein.	up	2.39196	0.00541384	0	0	3	2	6	5
Os09t0498500-00	NAD-binding site containing protein.	up	1.99469	8.3831e-16	16	11	19	51	51	47		Os01t0746400-01	Carotenoid cleavage dioxygenase 8, Control of lateral bud outgrowth, Regulation of tillering, Strigolactones biosynthesis	up	1.72947	0.000697403	2	6	5	15	15	9		Os11t0557500-00	Protein kinase, core domain containing protein.	up	2.53012	0.0073636	1	0	1	8	6	4		Os05t0537700-01	Protein of unknown function DUF295 family protein.	up	2.39116	0.00445089	2	0	1	4	5	4
Os05t0366300-02	Hypothetical conserved gene.	up	1.9927	0.0002874	1	4	4	14	7	9		Os04t0635100-00	Similar to H0315F07.12 protein.	up	1.72305	4.65686e-23	65	79	96	322	253	136		Os01t0329900-02	Hypothetical conserved gene.	up	2.53007	0.00736366	1	0	1	4	6	8		Os07t0416700-00	Conserved hypothetical protein.	up	2.38869	7.27009e-08	4	7	1	8	22	18
Os07t0635300-01	Similar to Cytochrome P450.	up	1.99212	2.99575e-29	26	18	39	97	77	94		Os06t0728700-01	Homeodomain-like containing protein.	up	1.72193	1.50761e-18	47	41	56	180	146	95		Os06t0645600-00	Hypothetical conserved gene.	up	2.52971	0.00737248	0	1	1	6	4	8		Os02t0537400-01	Similar to Heat shock protein.	up	2.38735	0.0325054	0	2	0	2	5	2
Os02t0740800-01	Hypothetical protein.	up	1.98821	5.94643e-33	27	26	36	102	75	110		Os01t0880850-00	Hypothetical protein.	up	1.72092	8.76074e-35	184	219	295	812	709	481		Os08t0123833-00	Hypothetical protein.	up	2.52933	0.0073835	1	1	0	8	3	7		Os05t0518750-01	Hypothetical gene.	up	2.38695	0.0012095	1	1	3	8	8	4
Os07t0152301-01	Similar to Calcineurin B-like protein.	up	1.98794	6.09471e-31	49	26	49	148	97	157		Os09t0472700-00	Similar to blight-associated protein p12.	up	1.7189	4.81112e-06	10	10	5	26	22	25		Os01t0760000-01	Similar to Dynein light chain.	up	2.52154	8.07023e-90	33	23	52	292	255	309		Os01t0795200-01	Similar to Subtilase.	up	2.38624	4.90213e-34	27	53	39	86	165	220
Os01t0770700-00	Similar to Copper transporter 1.	up	1.98309	8.62081e-12	11	9	10	24	44	29		Os02t0115700-02	Similar to Catalase.	up	1.71777	5.82045e-22	435	433	585	1734	1520	948		Os06t0696400-01	Xyloglycan endo-transglycosylase precursor.	up	2.52094	0.0132652	1	1	0	10	5	3		Os04t0577337-00	Conserved hypothetical protein.	up	2.3841	3.33826e-07	1	3	6	13	16	11
Os04t0115700-02	Conserved hypothetical protein.	up	1.9811	0.0110635	1	1	3	4	3	10		Os04t0204100-00	Similar to H0825G02.3 protein.	up	1.71664	5.47226e-17	58	67	70	278	209	98		Os10t0444600-01	Pi transporter, Mediation of Pi uptake, translocation, and remobilization	up	2.52078	1.84794e-11	0	4	8	35	26	36		Os06t0149200-00	Conserved hypothetical protein.	up	2.37957	0.00855362	0	2	1	1	7	5
Os06t0115800-01	Hypothetical conserved gene.	up	1.98086	5.62343e-26	35	17	42	100	75	127		Os02t0743700-02	Similar to RING-H2 finger protein ATL1Q.	up	1.71082	3.87939e-05	8	5	6	18	30	8		Os12t0150200-01	Cytochrome P450 enzyme, Salt tolerance	up	2.51443	2.80188e-06	4	2	3	20	16	38		Os04t0107900-01	Similar to Heat shock protein 82.	up	2.3785	1.40385e-06	2	4	3	4	15	17
Os09t0550400-00	Hypothetical protein.	up	1.97872	0.029093	1	2	1	5	1	8		Os08t0400200-00	Similar to SET domain protein.	up	1.70575	0.0153433	2	2	4	13	8	3		Os05t0495250-00	Non-protein coding transcript.	up	2.51354	9.56617e-94	38	38	51	397	264	343		Os06t0152400-01	Similar to Hexaprenyldihydroxybenzoate methyltransferase, mitochondrial precursor (EC 2.1.1.114) (Dihydroxyhexaprenylbenzoate methyltransferase) (3,4- dihydroxy-5-hexaprenylbenzoate methyltransferase) (DHHB methyltransferase) (DHHB-MT) (DHHB-MTase).	up	2.37749	3.44674e-54	52	55	43	120	196	270
Os10t0388100-01	Conserved hypothetical protein.	up	1.97765	5.16867e-14	12	9	16	35	32	52		Os01t0847100-01	Conserved hypothetical protein.	up	1.70543	2.25664e-14	30	44	44	123	131	83		Os07t0457200-01	Hypothetical protein.	up	2.5113	8.46503e-06	0	3	3	15	19	15		Os01t0126000-01	Hypothetical gene.	up	2.3774	1.02435e-09	3	4	10	20	21	25
Os01t0831300-01	Similar to Ammonium transporter.	up	1.97697	1.11465e-13	13	14	10	33	43	43		Os03t0273200-02	Similar to Laccase (EC 1.10.3.2).	up	1.70432	7.78908e-14	46	59	52	226	135	98		Os02t0676800-01	Similar to Dehydration responsive element binding protein 1E (DREB1E protein).	up	2.50538	3.58066e-06	0	1	5	20	11	18		Os03t0799300-01	Conserved hypothetical protein.	up	2.3735	0.0228057	0	1	1	3	1	5
Os03t0654900-01	Conserved hypothetical protein.	up	1.97477	8.171e-09	7	9	6	22	19	30		Os01t0161300-00	Hypothetical conserved gene.	up	1.70353	0.022851	3	2	2	7	10	4		Os01t0831250-00	Hypothetical gene.	up	2.49694	1.82926e-20	6	6	11	59	54	68		Os02t0217250-00	Hypothetical protein.	up	2.37346	9.22961e-19	8	13	23	35	70	64
Os02t0731200-01	MADS-box transcription factor, Cold tolerance, Control of tillering	up	1.97281	9.6109e-21	250	183	235	606	828	698		Os08t0153750-00	Hypothetical protein.	up	1.6996	0.000435887	4	9	2	24	9	11		Os06t0220000-01	Similar to Phi-1 protein.	up	2.49393	2.0706e-27	13	7	19	127	76	102		Os07t0536300-00	Gnk2-homologous domain domain containing protein.	up	2.37332	0.0191243	0	0	2	2	4	3
Os02t0530100-01	Similar to C4-dicarboxylate transporter/malic acid transport protein.	up	1.97253	5.44061e-48	48	42	68	164	135	205		Os03t0143100-00	subtilase.	up	1.6962	0.00113517	5	2	6	12	13	13		Os01t0813700-01	Similar to Non-cyanogenic beta-glucosidase.	up	2.49055	0.000198623	1	1	2	10	13	10		Os04t0288500-01	Protein kinase, catalytic domain domain containing protein.	up	2.37237	6.13228e-06	2	3	3	9	12	11
Os08t0436700-01	Similar to NAC transcription factor.	up	1.96811	2.66166e-09	10	4	10	22	23	32		Os01t0114800-01	Similar to H0215A08.3 protein.	up	1.69519	0.000631612	8	3	3	16	18	7		Os01t0864500-01	Harpin-induced 1 domain containing protein.	up	2.48546	3.28531e-169	52	52	99	555	441	573		Os03t0701100-02	Similar to Prp18 domain containing protein, expressed.	up	2.3719	0.0192043	1	0	1	2	3	4
Os11t0611600-01	Hypothetical protein.	up	1.96292	1.92704e-14	13	6	20	40	37	47		Os01t0643300-02	Similar to Auxin efflux carrier protein.	up	1.69514	2.88198e-05	4	4	12	19	22	17		Os02t0758200-01	Conserved hypothetical protein.	up	2.48463	1.11838e-20	5	5	14	67	61	59		Os08t0101800-01	Protein of unknown function DUF821, CAP10-like family protein.	up	2.37164	1.2582e-124	110	124	129	304	513	577
Os01t0843300-00	Similar to Mitochondrial Rho GTPase.	up	1.95094	0.000967746	3	0	5	11	11	4		Os07t0542067-00	Hypothetical protein.	up	1.69264	4.47487e-14	42	39	53	186	119	82		Os03t0838450-00	Hypothetical protein.	up	2.48037	8.35948e-12	2	2	9	35	28	39		Os01t0546000-01	Similar to predicted protein.	up	2.37146	0.0192299	1	1	0	2	3	4
Os08t0520700-01	Hypothetical protein.	up	1.95072	0.000968181	4	2	2	13	6	7		Os01t0880800-01	Similar to Acyl-[acyl-carrier-protein] desaturase, chloroplast precursor (EC 1.14.19.2) (Stearoyl-ACP desaturase).	up	1.69098	2.43185e-27	229	267	400	959	906	622		Os04t0439600-01	Regulator of chromosome condensation/beta-lactamase-inhibitor protein II domain containing protein.	up	2.4763	0.00149273	1	1	1	10	7	8		Os06t0579200-01	Low-affinity cation transporter, Regulation of cadmium transport to the grains	up	2.36964	1.06845e-15	7	9	9	21	39	37
Os04t0490000-01	Similar to Glutamate synthase [NADH], chloroplast precursor (EC 1.4.1.14) (NADH- GOGAT).	up	1.94638	8.74804e-07	2	6	9	15	18	21		Os05t0562350-00	Hypothetical gene.	up	1.69011	1.09289e-10	54	76	65	316	154	106		Os07t0634900-00	Hypothetical conserved gene.	up	2.47605	0.00154076	1	0	2	9	4	12		Os01t0919100-01	Aluminum-induced citrate transporter, Aluminum tolerance	up	2.36515	2.86335e-05	2	2	3	10	6	12
Os04t0174200-01	Similar to OsRAD23-like.	up	1.94403	8.27397e-14	19	18	20	55	41	86		Os04t0127800-01	Coactivator CBP, KIX domain containing protein.	up	1.68991	1.2843e-05	9	5	9	38	19	10		Os05t0560500-01	Conserved hypothetical protein.	up	2.47574	1.94297e-08	1	3	5	25	20	26		Os03t0114100-01	Conserved hypothetical protein.	up	2.36396	0.000159596	2	1	3	8	10	6
Os12t0274700-01	Similar to Petunia ribulose 1,5-bisphosphate carboxylase small subunit mRNA (clone pSSU 51), partial cds. (Fragment).	up	1.94094	1.53219e-14	47542	41553	45153	133762	151374	144050		Os07t0580766-00	Protein of unknown function DUF2921 domain containing protein.	up	1.68893	0.00457948	1	4	6	8	15	9		Os11t0690466-00	Hypothetical protein.	up	2.47544	6.78804e-21	10	4	10	66	49	71		Os10t0346300-01	Cupredoxin domain containing protein.	up	2.36307	1.75471e-36	22	23	38	79	111	125
Os02t0198700-02	Similar to Subtilisin-like protease.	up	1.93136	3.87634e-09	8	5	13	30	27	24		Os01t0868900-01	Peptidase S8, subtilisin-related domain containing protein.	up	1.68771	4.87739e-05	3	7	9	23	20	12		Os10t0463600-01	Non-protein coding transcript.	up	2.47048	0.0209352	1	0	1	8	7	2		Os01t0609300-01	Similar to Pleiotropic drug resistance protein 3.	up	2.36297	1.46574e-179	139	172	189	453	645	802
Os07t0192000-01	ATPase, AAA-type, core domain containing protein.	up	1.92565	2.62206e-60	59	69	139	278	240	297		Os02t0570400-01	Similar to Ent-kaurene synthase 1A.	up	1.6856	4.6735e-23	59	66	78	242	214	124		Os06t0582600-01	Similar to Cysteine proteinase.	up	2.46957	1.49359e-89	25	31	51	293	234	292		Os11t0701800-01	Chitinase (EC 3.2.1.14) III C10701-rice (EC 3.2.1.14) (Class III chitinase homologue (OsChib3H-a)H-).	up	2.35574	8.828e-20	17	13	16	29	61	89
Os02t0530100-02	Copper chaperone homolog CCH.	up	1.91553	4.53377e-52	57	50	76	183	154	224		Os02t0743700-01	Similar to RING-H2 finger protein ATL1Q.	up	1.68217	9.46188e-05	6	5	7	17	27	8		Os07t0263400-00	Similar to oxidoreductase family protein.	up	2.46834	1.47585e-07	2	1	5	22	19	22		Os07t0418600-01	Proline-rich glycoprotein, ABA-dependent inhibition of root growth	up	2.35473	3.77674e-31	18	23	23	51	78	116
Os07t0524000-01	Conserved hypothetical protein.	up	1.91252	4.12758e-05	6	0	10	13	16	20		Os03t0259500-00	Similar to Ubiquitin.	up	1.67909	8.36111e-08	8	13	14	37	42	21		Os09t0433000-01	Glycosyl transferase, family 31 protein.	up	2.4656	3.53569e-06	3	3	2	15	21	27		Os04t0631000-00	Similar to H0105C05.4 protein.	up	2.35209	0.00010955	3	1	2	4	10	10
Os05t0130600-01	Conserved hypothetical protein.	up	1.90945	3.66711e-25	28	18	37	80	78	95		Os11t0695400-01	Hypothetical protein.	up	1.67382	0.00673781	2	3	5	9	13	7		Os06t0587900-00	Hypothetical conserved gene.	up	2.46526	1.13966e-15	4	7	7	42	44	53		Os11t0208651-00	Hypothetical protein.	up	2.35194	3.58862e-13	10	12	16	17	58	75
Os05t0408200-01	Transcription factor, Transcriptional regulation of miR528, Antiviral response, Defense to rice stripe virus (RSV)	up	1.90889	9.26364e-72	396	372	580	1426	1225	1451		Os04t0359300-00	Sulfotransferase family protein.	up	1.671	0.000509993	4	5	6	13	16	14		Os01t0787101-00	Hypothetical protein.	up	2.4641	4.02333e-05	1	1	3	13	10	17		Os06t0494400-01	Multi antimicrobial extrusion protein MatE family protein.	up	2.35151	2.74231e-15	5	10	23	35	57	50
Os02t0130100-01	SNO glutamine amidotransferase family protein.	up	1.9048	1.5364e-80	119	102	172	368	323	506		Os08t0545700-01	Similar to TraB protein-related.	up	1.6682	0.000515187	4	6	5	14	20	9		Os07t0486000-02	MutS protein, Gamete development in meiosis, Regulation of crossover formation	up	2.46308	2.42368e-17	5	4	11	65	31	58		Os05t0434800-00	Protein of unknown function DUF1218 domain containing protein.	up	2.35079	5.14005e-08	2	4	7	17	15	18
Os07t0539200-01	Conserved hypothetical protein.	up	1.90076	0.0287532	0	0	4	4	4	5		Os04t0568751-00	Hypothetical protein.	up	1.66511	2.07505e-07	22	24	29	120	62	36		Os03t0130100-01	Similar to Acyl-activating enzyme 11.	up	2.46067	5.99838e-57	29	9	39	197	169	219		Os01t0661750-00	Hypothetical conserved gene.	up	2.34985	5.16322e-18	9	11	13	23	53	50
Os12t0199050-00	Hypothetical protein.	up	1.90033	0.0287827	2	0	2	5	5	3		Os01t0704100-02	Nitrate transporter, Long-distance nitrate transport	up	1.66429	3.09491e-26	85	83	101	311	272	171		Os01t0787000-02	Similar to peroxidase 56.	up	2.45804	2.46222e-12	3	2	9	35	33	40		Os01t0919150-00	Hypothetical protein.	up	2.34621	0.00341559	0	2	2	7	4	5
Os09t0267800-01	Hypothetical conserved gene.	up	1.90018	5.07233e-15	16	11	19	56	35	49		Os07t0509800-01	Similar to adenosine 5'-phosphosulfate reductase 2.	up	1.65879	3.47293e-27	109	108	138	409	333	240		Os07t0691300-01	Wound-induced protein, Wun1, subgroup domain containing protein.	up	2.45034	8.47112e-37	12	12	21	129	94	118		Os05t0584400-01	Conserved hypothetical protein.	up	2.34603	4.33486e-33	21	17	23	55	74	102
Os02t0713801-00	Hypothetical gene.	up	1.90007	0.0287983	1	0	3	4	3	6		Os01t0537250-01	Protein of unknown function DUF3778 domain containing protein.	up	1.65877	1.46576e-16	205	252	366	673	942	582		Os07t0644200-01	Similar to NodH (Fragment).	up	2.44897	0.0111754	1	1	0	6	4	7		Os11t0161700-01	Conserved hypothetical protein.	up	2.34532	1.7972e-07	4	2	6	15	19	12
Os07t0152200-01	Similar to predicted protein.	up	1.89817	0.0140408	1	1	3	5	6	5		Os03t0277300-01	Heat shock protein 70.	up	1.65563	2.40242e-20	77	70	88	308	221	135		Os11t0661900-01	Conserved hypothetical protein.	up	2.44602	5.94917e-32	12	11	16	106	74	115		Os04t0209300-01	Similar to Glutathione-conjugate transporter AtMRP4.	up	2.34398	1.15225e-198	264	279	333	772	1096	1422
Os02t0770800-01	Similar to Nitrate reductase [NAD(P)H] (EC 1.7.1.2).	up	1.89739	0.0140884	1	3	1	5	4	7		Os10t0152400-00	Hypothetical protein.	up	1.65387	4.94289e-14	38	40	46	125	147	74		Os07t0680700-00	Hypothetical protein.	up	2.44593	1.27118e-74	30	21	41	256	196	241		Os04t0150300-01	Conserved hypothetical protein.	up	2.34129	1.14458e-98	90	103	91	225	377	473
Os05t0108600-01	Similar to Xylem cysteine proteinase 2 precursor (EC 3.4.22.-) (AtXCP2).	up	1.89612	0.00334475	2	0	5	9	6	7		Os01t0868900-02	Similar to predicted protein.	up	1.65339	0.00161023	3	5	5	16	14	7		Os01t0787000-01	Similar to Peroxidase (EC 1.11.1.7).	up	2.44449	9.15579e-14	3	2	11	40	35	47		Os02t0463401-00	Conserved hypothetical protein.	up	2.3389	0.000520822	1	2	2	7	4	9
Os01t0137950-01	Similar to predicted protein.	up	1.89553	0.00333895	4	1	2	6	7	9		Os03t0655100-00	Similar to Cupin, RmlC-type.	up	1.65179	4.02393e-06	15	25	34	118	53	39		Os02t0165100-01	Protein kinase, core domain containing protein.	up	2.44339	1.31588e-86	40	45	45	328	262	391		Os04t0172400-01	Transferase family protein.	up	2.33847	3.61851e-20	11	18	9	33	44	67
Os09t0427100-01	Conserved hypothetical protein.	up	1.89485	0.00161426	2	3	3	11	6	8		Os03t0143150-00	Hypothetical protein.	up	1.65019	0.00319798	5	2	5	12	10	12		Os04t0589400-00	Conserved hypothetical protein.	up	2.43992	3.91018e-19	7	9	7	68	51	55		Os11t0701200-01	Glycoside hydrolase, family 18 protein.	up	2.33556	1.19208e-14	4	8	12	22	31	38
Os11t0147150-00	Hypothetical gene.	up	1.89438	0.000778038	1	2	6	9	10	9		Os03t0259551-00	Non-protein coding transcript.	up	1.64995	0.0186186	2	2	4	11	8	4		Os08t0526100-01	NAD(P)-binding domain containing protein.	up	2.43848	2.41506e-76	31	30	43	301	205	274		Os09t0109600-01	Small peptide, Drought tolerance	up	2.33416	0.000532698	0	3	2	3	6	11
Os03t0785900-01	Similar to Glutathione-S-transferase.	up	1.8932	8.98906e-05	4	4	4	13	11	13		Os10t0509401-00	Conserved hypothetical protein.	up	1.64912	4.1138e-06	11	15	26	78	50	21		Os12t0555200-01	Similar to Probenazole-inducible protein PBZ1.	up	2.43317	1.07607e-45	15	12	32	169	118	154		Os11t0607900-01	Hypothetical conserved gene.	up	2.3284	4.36363e-86	82	85	71	208	293	388
Os07t0509800-01	Similar to adenosine 5'-phosphosulfate reductase 2.	up	1.89292	7.50956e-108	242	234	448	899	809	1042		Os04t0445150-00	Hypothetical protein.	up	1.64722	7.54266e-05	7	6	16	47	20	15		Os12t0556200-01	Calmodulin binding protein-like family protein.	up	2.4283	7.94473e-119	77	75	113	651	548	774		Os10t0116800-01	Similar to Purple acid phosphatase.	up	2.32711	1.1189e-16	9	8	12	23	44	42
Os01t0836600-01	ATP-binding cassette (ABC) transporter, Half-size ABC transporter of the G family, Pollen wall formation	up	1.89178	2.71721e-07	6	7	7	25	17	19		Os03t0161900-01	Similar to Isoform 2 of Heat stress transcription factor A-2d.	up	1.6454	1.88983e-08	17	16	31	69	78	32		Os01t0891601-01	Leucine-rich repeat, N-terminal domain containing protein.	up	2.4182	0.00228995	2	1	0	11	6	7		Os03t0181675-00	ABC transporter, transmembrane domain domain containing protein.	up	2.32682	1.1574e-05	4	0	4	9	8	14
Os01t0209901-00	Hypothetical protein.	up	1.89153	1.86702e-13	12	8	20	38	38	45		Os04t0612700-01	Similar to Cinnamyl alcohol dehydrogenase (EC 1.1.1.195).	up	1.64249	0.0129374	3	4	3	7	10	11		Os08t0167800-01	Similar to Sesquiterpene synthase.	up	2.41733	2.39904e-20	5	6	14	70	49	67		Os03t0248225-00	Hypothetical protein.	up	2.32645	1.13506e-05	3	2	3	6	11	14
Os08t0432500-01	Ribosomal protein L7/L12, C-terminal/adaptor protein ClpS-like domain containing protein.	up	1.89006	1.21943e-44	64	43	90	184	162	246		Os04t0320700-02	UDP-glucuronosyl/UDP-glucosyltransferase domain containing protein.	up	1.6399	3.07489e-17	117	124	164	595	363	196		Os07t0537300-00	Similar to receptor-like serine-threonine protein kinase.	up	2.41697	0.00252544	1	1	1	6	5	13		Os01t0613800-01	Peptidase C1A, papain family protein.	up	2.32427	1.01322e-19	10	12	29	50	57	81
Os06t0326400-01	Phosphofructokinase domain containing protein.	up	1.88993	8.26402e-30	299	238	275	769	838	888		Os07t0248550-00	Hypothetical protein.	up	1.639	1.08655e-05	8	5	11	27	27	13		Os12t0268100-01	Hypothetical protein.	up	2.40707	1.32498e-08	3	3	4	29	19	27		Os02t0332450-00	Hypothetical conserved gene.	up	2.32328	5.29862e-150	146	147	153	401	536	716
Os03t0245200-01	Protein of unknown function DUF1210 family protein.	up	1.88431	0.026343	1	2	2	2	4	10		Os01t0956500-01	Conserved hypothetical protein.	up	1.63786	1.07622e-05	7	8	9	29	26	12		Os11t0665600-00	Helix-turn-helix, Fis-type domain containing protein.	up	2.40306	5.6688e-17	6	7	8	58	40	57		Os03t0248200-01	Similar to Cytochrome P450 family protein, expressed.	up	2.32148	2.81736e-07	3	3	5	8	13	21
Os06t0166000-02	Similar to F-box domain containing protein.	up	1.87753	2.39124e-112	141	121	194	473	349	540		Os04t0396500-01	Regulation of axillary meristem formation	up	1.63645	1.14071e-05	15	22	17	46	46	50		Os02t0584800-01	Heavy metal transport/detoxification protein domain containing protein.	up	2.40187	2.25774e-294	140	112	225	1289	974	1209		Os03t0643250-00	Similar to Hydrolase-like protein.	up	2.31901	1.99529e-44	44	31	46	113	156	176
Os11t0147500-01	Heavy metal transport/detoxification protein domain containing protein.	up	1.87186	0.00012401	8	5	7	12	24	24		Os09t0266100-02	Hypothetical conserved gene.	up	1.63585	0.0371997	2	1	4	10	5	5		Os01t0973100-01	Hypothetical conserved gene.	up	2.39603	1.45951e-54	37	21	26	216	161	237		Os07t0663700-01	Similar to Oxidoreductase, short chain dehydrogenase/reductase family protein, expressed.	up	2.31704	7.93369e-20	14	10	13	27	53	58
Os12t0616800-01	Protein of unknown function DUF761, plant domain containing protein.	up	1.86595	5.99821e-57	64	56	112	248	195	240		Os02t0115801-00	Hypothetical gene.	up	1.63554	1.11646e-18	73	68	104	306	213	153		Os01t0944500-00	Glycoside hydrolase, family 17 domain containing protein.	up	2.39157	9.83121e-05	2	1	2	15	14	9		Os01t0280500-01	Similar to Eukaryotic translation initiation factor 6 (eIF-6) (B4 integrin interactor) (CAB) (p27(BBP)) (B(2)GCN homolog).	up	2.30913	9.4876e-25	15	13	24	50	65	76
Os01t0828100-00	Similar to Cinnamoyl-CoA reductase.	up	1.86289	6.74821e-17	22	11	23	60	40	66		Os07t0200500-00	Similar to OSIGBa0126B18.3 protein.	up	1.63552	1.26349e-06	15	17	19	39	62	37		Os01t0793300-01	Di-copper centre-containing domain containing protein.	up	2.39071	9.69117e-05	2	1	2	18	9	11		Os12t0488900-01	Armadillo-like helical domain containing protein.	up	2.30746	1.92062e-20	24	28	24	84	69	123
Os05t0468700-01	Ammonium transporter.	up	1.85996	3.78748e-15	21	17	17	52	53	58		Os01t0643300-01	Auxin efflux carrier protein, Auxin transport, Drought tolerance	up	1.63378	3.35142e-05	5	4	13	20	23	18		Os11t0703600-03	Hypothetical conserved gene.	up	2.38772	4.67704e-05	3	1	3	19	8	26		Os05t0584450-00	Hypothetical gene.	up	2.30518	5.09958e-18	7	8	18	28	39	55
Os07t0152900-04	Similar to Glycolate oxidase (EC 1.1.3.15) (Fragment).	up	1.85748	9.03758e-23	13399	11705	13361	41241	40193	33721		Os04t0184250-00	Hypothetical protein.	up	1.63123	2.89762e-10	21	23	22	76	60	45		Os02t0227700-01	Serine/threonine protein kinase-related domain containing protein.	up	2.38636	6.61515e-16	6	5	9	61	44	41		Os02t0570700-01	Cytochrome P450 family protein.	up	2.30352	5.40491e-50	38	49	58	142	170	213
Os01t0644000-01	Twin-arginine translocation pathway signal domain containing protein.	up	1.85571	6.78409e-09	7	6	14	26	19	35		Os08t0413850-01	Protein of unknown function DUF1262 domain containing protein.	up	1.63005	0.0276185	1	6	3	16	4	8		Os04t0619450-00	Non-protein coding transcript.	up	2.38566	8.36765e-38	7	14	29	134	96	132		Os11t0697600-00	Hypothetical gene.	up	2.29688	4.83686e-06	3	4	2	10	8	16
Os01t0852800-01	Conserved hypothetical protein.	up	1.84966	2.03891e-11	4	13	18	37	31	35		Os10t0100700-01	Vitamin B6 biosynthesis protein family protein.	up	1.6292	0.00111531	3	5	7	26	9	7		Os07t0129200-01	Pathogenesis-related 1a protein, Regulation of abiotic stress responses	up	2.37824	3.71585e-06	0	3	4	21	13	18		Os02t0270350-00	Hypothetical protein.	up	2.29647	4.41724e-17	12	5	14	26	40	48
Os01t0869750-01	Conserved hypothetical protein.	up	1.84966	2.03891e-11	4	13	18	37	31	35		Os02t0580966-00	Hypothetical protein.	up	1.62897	9.99771e-16	42	47	69	196	150	89		Os09t0471500-01	Conserved hypothetical protein.	up	2.37664	5.58057e-46	23	13	31	182	138	161		Os11t0559200-00	Protein kinase, core domain containing protein.	up	2.29516	0.000236622	1	0	5	6	9	8
Os11t0147500-02	Heavy metal transport/detoxification protein domain containing protein.	up	1.84533	0.000177156	7	5	7	11	22	23		Os10t0152000-00	Serine/threonine protein kinase domain containing protein.	up	1.62697	1.29282e-13	44	40	48	130	155	77		Os09t0471550-01	EGF-like calcium-binding domain containing protein.	up	2.37583	2.90682e-11	6	1	7	41	27	34		Os03t0745000-02	Similar to Heat stress transcription factor A-2a.	up	2.29369	1.12812e-16	5	9	17	22	36	56
Os04t0259150-00	Conserved hypothetical protein.	up	1.8448	0.00782071	3	1	3	5	12	4		Os07t0121200-00	Similar to LRR receptor-like kinase.	up	1.62469	4.60831e-07	12	13	8	37	34	20		Os09t0341600-01	Cyclin-like F-box domain containing protein.	up	2.37579	2.90848e-11	6	2	6	38	27	37		Os10t0329400-00	Conserved hypothetical protein.	up	2.29299	1.52024e-80	95	86	85	220	303	452
Os02t0676800-01	Similar to Dehydration responsive element binding protein 1E (DREB1E protein).	up	1.84477	0.0168747	0	1	5	9	6	3		Os11t0508600-01	Sugar transporter, TAL effector-mediated susceptibility to bacterial pathogen	up	1.62448	2.17834e-11	49	51	80	257	143	98		Os01t0113325-00	Hypothetical protein.	up	2.37417	7.53305e-07	2	1	5	21	13	25		Os07t0100600-01	Similar to Peptide transporter.	up	2.29218	0.000212272	1	4	1	7	6	10
Os03t0370600-00	Similar to Hydrophobic protein LTI6A (Low temperature-induced protein 6A).	up	1.84252	0.00127633	3	3	3	11	8	8		Os01t0341750-00	Hypothetical protein.	up	1.62157	9.53833e-08	19	18	25	89	54	30		Os08t0176200-01	Serine/threonine protein kinase-related domain containing protein.	up	2.36668	4.36594e-22	8	8	13	71	64	73		Os10t0340301-01	Conserved hypothetical protein.	up	2.29067	4.08765e-157	148	171	170	402	582	796
Os07t0645701-00	F-box domain, cyclin-like domain containing protein.	up	1.84167	1.51219e-06	6	4	9	19	17	20		Os04t0320700-01	Similar to Glucosyltransferase (Fragment).	up	1.62119	5.72048e-17	120	124	172	600	368	200		Os03t0197175-00	Hypothetical gene.	up	2.36617	5.88329e-09	2	5	4	27	22	31		Os05t0147901-00	Hypothetical protein.	up	2.29055	0.00132252	1	2	3	11	4	7
Os01t0812800-01	Ribosomal protein L30e domain containing protein.	up	1.835	4.56611e-23	37	23	54	99	87	144		Os12t0124000-02	Similar to FHA domain containing protein, expressed.	up	1.62075	0.00961086	3	3	4	14	9	5		Os04t0206650-00	Hypothetical protein.	up	2.36391	0.0168384	0	1	1	8	3	5		Os07t0190000-01	Similar to 1-deoxy-D-xylulose 5-phosphate synthase 2 precursor.	up	2.29052	4.35279e-139	307	312	405	879	1315	1479
Os01t0776500-01	Peptidase cysteine/serine, trypsin-like domain containing protein.	up	1.83313	2.2822e-21	30	20	34	76	77	90		Os04t0523812-00	Conserved hypothetical protein.	up	1.62034	4.89236e-08	14	11	15	45	44	21		Os07t0642200-01	Lipase, GDSL domain containing protein.	up	2.36319	2.20494e-12	8	2	7	39	44	39		Os10t0346450-00	Hypothetical protein.	up	2.28821	1.89667e-17	7	12	13	25	42	50
Os03t0426350-00	Conserved hypothetical protein.	up	1.83154	1.4322e-82	99	87	189	373	285	420		Os03t0161600-01	Similar to EPIDERMAL PATTERNING FACTOR-like protein 4.	up	1.61844	0.000205603	2	6	15	39	16	9		Os03t0133050-00	Non-protein coding transcript.	up	2.36157	9.17132e-20	6	4	16	63	52	71		Os12t0633800-00	Similar to Oxidoreductase, short chain dehydrogenase/reductase family protein, expressed.	up	2.28745	5.08614e-07	3	1	7	13	10	18
Os01t0303100-01	Similar to Chitinase precursor (EC 3.2.1.17).	up	1.82949	0.00543008	2	2	3	8	4	9		Os02t0580900-02	Similar to peptide transporter PTR2.	up	1.61711	2.64756e-16	57	66	68	247	166	111		Os10t0490900-00	Similar to Secretory protein.	up	2.36097	0.0356989	0	0	2	9	1	6		Os05t0112101-01	Epsin-like, N-terminal domain containing protein.	up	2.285	3.86136e-41	24	31	32	76	103	136
Os09t0483400-01	Similar to Ubiquitin/ribosomal fusion protein (Fragment).	up	1.82684	3.96942e-37	49	44	70	145	132	193		Os04t0635400-00	Conserved hypothetical protein.	up	1.61665	4.17753e-08	23	22	36	101	59	57		Os10t0560700-00	Conserved hypothetical protein.	up	2.35812	0.00340744	1	1	1	10	6	7		Os01t0200700-01	Similar to Metallothionein-like protein type 3 (MT-3) (MWMT3).	up	2.28492	4.78826e-32	22	26	28	61	105	109
Os02t0198700-01	Similar to Subtilisin-like protease.	up	1.82454	7.49195e-13	12	10	21	48	38	38		Os07t0478932-01	Hypothetical gene.	up	1.61037	0.0191958	1	3	5	12	6	7		Os12t0509200-01	Conserved hypothetical protein.	up	2.35737	0.00367607	1	0	2	11	3	9		Os07t0409500-01	BTB/POZ fold domain containing protein.	up	2.27912	0.00837135	0	1	2	4	4	4
Os02t0807800-01	Hypothetical conserved gene.	up	1.81993	0.0112342	1	2	3	8	4	6		Os12t0594950-01	Hypothetical conserved gene.	up	1.61034	4.56858e-06	52	28	52	86	146	106		Os01t0876300-01	F-box associated type 1 domain containing protein.	up	2.35484	0.0337973	0	1	1	10	3	3		Os11t0661800-01	Concanavalin A-like lectin/glucanase domain containing protein.	up	2.27706	1.07491e-23	17	13	21	39	58	88
Os03t0259500-00	Similar to Ubiquitin.	up	1.81867	0.0355239	3	0	2	2	7	6		Os02t0159900-01	SKD1 protein (Vacuolar sorting protein 4b).	up	1.61016	0.00744481	5	2	5	7	18	8		Os05t0140100-03	Myb transcription factor domain containing protein.	up	2.35265	0.000144247	1	2	2	18	9	10		Os10t0515900-01	Cytochrome P450 family protein.	up	2.27704	0.00843918	0	3	0	2	5	5
Os01t0594600-01	Similar to cDNA clone:J013022N21, full insert sequence.	up	1.81676	5.1864e-13	18	18	16	57	32	62		Os12t0518200-01	Similar to Integral membrane protein DUF6 containing protein.	up	1.60856	5.64661e-06	24	34	13	78	61	52		Os05t0593900-01	Similar to C13 endopeptidase NP1 precursor.	up	2.35238	0.00014399	2	2	1	10	9	18		Os10t0161400-01	NB-ARC domain containing protein.	up	2.27697	2.46668e-121	114	108	123	301	410	526
Os05t0501300-01	Similar to Flavoprotein wrbA (Trp repressor binding protein).	up	1.81468	0.000224699	3	4	6	14	6	18		Os11t0183150-00	Ankyrin repeat domain containing protein.	up	1.60706	0.016159	1	3	5	9	10	6		Os11t0154500-01	Blast disease-responsive transcription factor, Disease resistance	up	2.35035	5.56822e-06	3	1	3	19	10	22		Os03t0374901-00	Hypothetical protein.	up	2.27527	5.15705e-09	3	4	8	11	18	26
Os01t0644000-02	Twin-arginine translocation pathway signal domain containing protein.	up	1.81374	5.04309e-08	7	5	13	25	16	31		Os01t0137800-01	Non-protein coding transcript.	up	1.60697	0.0030991	4	7	2	18	15	3		Os01t0113650-00	Hypothetical conserved gene.	up	2.35026	8.63651e-33	13	5	27	115	88	115		Os10t0174548-00	Similar to Calcium binding EGF domain containing protein.	up	2.27336	0.0107015	0	2	1	3	2	7
Os03t0619600-01	Transcriptional factor B3 family protein.	up	1.81316	1.28027e-11	12	8	21	49	38	30		Os01t0660900-00	Similar to phosphoglycerate mutase family protein.	up	1.60617	0.0167712	4	2	3	12	7	6		Os06t0670300-01	Homeodomain-like containing protein.	up	2.34516	2.10966e-26	13	9	14	90	66	98		Os08t0509100-02	Similar to Lipoxygenase.	up	2.26565	1.6564e-19	17	11	11	34	50	56
Os01t0200700-01	Similar to Metallothionein-like protein type 3 (MT-3) (MWMT3).	up	1.80769	0	5760	4543	8531	17335	14613	21326		Os01t0733001-00	manganese ion transmembrane transporter/ metal ion transmembrane transporter.	up	1.60356	0.00088184	18	16	14	28	44	48		Os02t0739400-01	Similar to Avr9/Cf-9 rapidly elicited protein 231 precursor.	up	2.34437	2.2593e-65	28	24	39	226	166	247		Os01t0829900-01	Iron(III)-deoxymugineic acid transporter, Translocation of iron in reproductive organs and phloem in joints	up	2.26423	0.000841907	1	0	4	4	7	8
Os07t0448200-00	Similar to cDNA clone:J023132K03, full insert sequence.	up	1.80739	0.000600198	4	4	3	8	14	10		Os08t0547900-01	Similar to Flavonoid 3-monooxygenase.	up	1.60197	1.17727e-09	19	22	18	69	57	34		Os09t0400500-01	Serine/threonine protein kinase domain containing protein.	up	2.32894	5.70364e-70	31	24	47	260	205	243		Os02t0609700-01	Non-protein coding transcript.	up	2.26415	0.000842168	2	2	1	6	4	9
Os01t0959100-01	Similar to Abscisic stress ripening protein 1.	up	1.80662	0.0230652	2	1	2	5	4	6		Os01t0112800-00	Disease resistance protein domain containing protein.	up	1.59947	0.00506284	1	6	5	14	15	4		Os11t0664400-00	Hypothetical conserved gene.	up	2.32464	1.67803e-06	3	4	1	17	17	23		Os02t0782550-00	Hypothetical protein.	up	2.26388	0.000843611	1	3	1	4	6	9
Os03t0266900-02	Low molecular mass heat shock protein Oshsp17.3.	up	1.80535	4.72329e-05	4	6	9	15	12	28		Os02t0758000-01	Similar to Low molecular weight heat shock protein precursor (Mitochondrial small heat shock protein 22).	up	1.59764	7.16922e-15	162	246	343	995	591	422		Os01t0625900-01	Ovate Family Protein, Hormonal homeostasis, Vasculature development	up	2.3222	9.54058e-06	2	2	3	22	14	14		Os04t0481800-01	Membrane bound O-acyl transferase, MBOAT family protein.	up	2.26266	3.66032e-06	3	4	7	17	20	12
Os03t0218400-01	Similar to Hexose transporter.	up	1.80365	2.80447e-17	42	46	41	107	117	150		Os03t0124033-00	Hypothetical protein.	up	1.59758	0.0403636	5	2	6	14	3	16		Os08t0173600-01	Conserved hypothetical protein.	up	2.32212	6.63311e-12	4	1	11	35	33	44		Os12t0418600-01	Hypothetical conserved gene.	up	2.26117	8.10496e-15	5	7	15	26	34	37
Os04t0621900-01	Conserved hypothetical protein.	up	1.79879	0.00102648	4	1	5	11	7	11		Os07t0533300-00	Peptidase A1 domain containing protein.	up	1.59637	2.63669e-06	23	25	49	147	71	47		Os08t0156000-01	Conserved hypothetical protein.	up	2.32208	8.2959e-06	2	2	3	17	12	21		Os08t0488800-00	Hypothetical conserved gene.	up	2.25997	0.00124457	0	2	3	4	4	11
Os11t0134700-01	Similar to Metacaspase 7 (Metacaspase 4).	up	1.79878	0.00102621	2	3	5	10	8	11		Os06t0146800-01	Conserved hypothetical protein.	up	1.59546	1.55831e-15	55	55	85	185	203	125		Os01t0955100-01	Similar to Calmodulin-like protein (Fragment).	up	2.32154	3.98458e-86	65	50	93	580	388	467		Os06t0186000-01	Similar to Glutathione peroxidase.	up	2.25981	1.30253e-07	5	7	5	8	22	33
Os09t0540600-01	Similar to WD-40 repeat protein MSI1.	up	1.79588	4.52649e-05	3	5	7	14	9	20		Os03t0343225-00	Hypothetical gene.	up	1.59094	0.0345991	0	5	3	10	6	6		Os01t0498300-01	Glycosyltransferase AER61, uncharacterized domain containing protein.	up	2.31833	1.46967e-10	3	5	6	35	28	35		Os11t0617532-01	Similar to H0613A10.3 protein.	up	2.25923	9.66445e-05	2	2	3	6	12	8
Os08t0374000-01	Bet v I allergen family protein.	up	1.79364	1.61978e-64	108	101	220	364	345	484		Os05t0474700-01	Conserved hypothetical protein.	up	1.59033	0.0300184	1	2	5	7	9	6		Os10t0180800-03	Hypothetical conserved gene.	up	2.31758	1.4496e-31	11	14	20	113	87	111		Os04t0500600-01	Hypothetical protein.	up	2.25792	9.08569e-05	4	3	0	7	9	10
Os06t0166000-01	Cyclin-like F-box domain containing protein.	up	1.7927	5.02128e-77	106	105	162	347	275	429		Os04t0206450-01	Similar to cDNA clone:002-100-D12, full insert sequence.	up	1.58933	0.000134993	9	4	10	39	17	7		Os06t0156600-01	Lipase, GDSL domain containing protein.	up	2.31668	4.20798e-20	13	2	14	78	46	77		Os02t0194700-02	Similar to Lipoxygenase.	up	2.25788	8.50457e-05	3	2	2	7	9	10
Os03t0694500-01	Similar to Permease 1.	up	1.78712	0.047694	2	0	2	5	2	5		Os04t0635450-00	Non-protein coding transcript.	up	1.58929	3.49386e-07	23	22	35	97	54	58		Os05t0468900-01	Zinc finger, RING/FYVE/PHD-type domain containing protein.	up	2.31553	1.27429e-14	8	8	4	53	40	46		Os07t0663750-00	Hypothetical protein.	up	2.25638	4.83113e-11	8	6	6	15	27	30
Os04t0644700-00	Coatomer, epsilon subunit domain containing protein.	up	1.78705	0.0476947	2	1	1	4	4	4		Os10t0134500-00	NB-ARC domain containing protein.	up	1.5891	3.92047e-05	6	8	9	25	23	14		Os07t0241600-00	UDP-glucuronosyl/UDP-glucosyltransferase domain containing protein.	up	2.31549	0.000133868	3	0	3	11	9	23		Os06t0186100-00	Protein kinase, catalytic domain domain containing protein.	up	2.25578	1.01241e-79	74	77	118	196	340	420
Os01t0890100-00	Similar to S-domain class receptor-like kinase3.	up	1.78683	0.0477275	2	1	1	5	3	4		Os05t0435400-01	Conserved hypothetical protein.	up	1.58885	0.000530051	5	3	9	17	19	10		Os01t0127700-01	Conserved hypothetical protein.	up	2.31474	2.91334e-116	60	39	69	397	336	421		Os11t0255500-01	NADP-dependent oxidoreductase-like protein.	up	2.25392	1.1826e-137	409	440	517	1051	1688	2115
Os11t0146300-01	Conserved hypothetical protein.	up	1.78656	0.0477606	1	2	1	4	3	5		Os07t0201500-00	UDP-glucuronosyl/UDP-glucosyltransferase domain containing protein.	up	1.58816	0.00210516	7	1	6	17	12	9		Os01t0929000-01	Similar to aminopeptidase.	up	2.31387	0.000206889	1	2	2	13	12	11		Os01t0137800-01	Non-protein coding transcript.	up	2.24695	1.49401e-07	4	7	2	8	15	24
Os03t0150600-01	Pi transporter, Pi homeostasis	up	1.77722	1.49855e-27	220	213	295	631	738	639		Os07t0248600-00	Similar to Protein kinase domain containing protein, expressed.	up	1.58789	0.000140424	5	6	9	24	20	10		Os10t0180800-01	Wall-associated kinase, Negative regulation of rice blast resistance	up	2.31176	2.31965e-39	15	18	24	148	101	143		Os12t0639200-01	Similar to ATPase 3.	up	2.24684	5.73107e-185	277	304	341	732	1113	1403
Os06t0699301-00	Hypothetical conserved gene.	up	1.77689	1.79279e-05	5	8	4	18	11	19		Os07t0199000-01	Similar to OSIGBa0126B18.3 protein.	up	1.58784	2.41419e-07	14	16	20	42	56	34		Os10t0542700-00	Protein of unknown function DUF241, plant family protein.	up	2.30669	0.00101969	1	2	1	12	9	8		Os10t0538450-00	Hypothetical protein.	up	2.2448	1.2165e-63	54	61	74	156	202	308
Os04t0569100-02	Homeodomain-leucine zipper IV protein, GL2-type homeobox protein, Transcription factor, Promotion of flowering time preferentially under long days, Positive regulation of cuticular wax biosynthesis, Drought stress response	up	1.77653	0.00432264	4	0	4	8	8	7		Os06t0340200-03	Hypothetical conserved gene.	up	1.58706	0.0275991	3	1	4	8	9	5		Os11t0154500-02	No apical meristem (NAM) protein domain containing protein.	up	2.3066	0.00102028	2	1	1	11	5	13		Os02t0570800-00	Hypothetical protein.	up	2.24301	6.50928e-36	25	33	42	92	119	137
Os04t0569100-01	Similar to OCL1 homeobox protein.	up	1.77653	0.00432264	4	0	4	8	8	7		Os09t0305300-01	Protein of unknown function DUF247, plant family protein.	up	1.58615	0.0285963	2	4	2	11	7	4		Os10t0569600-00	Similar to RIR1b protein precursor.	up	2.30654	0.00102235	3	1	0	8	6	15		Os02t0773732-01	Hypothetical conserved gene.	up	2.24054	4.97389e-70	68	65	81	183	268	294
Os08t0330900-00	Conserved hypothetical protein.	up	1.77326	0.000588825	4	2	6	17	7	10		Os04t0684100-02	Hypothetical conserved gene.	up	1.57976	3.89068e-05	8	8	10	24	37	9		Os10t0416500-04	Similar to Chitinase 1 precursor (EC 3.2.1.14) (Tulip bulb chitinase-1) (TBC-1).	up	2.30519	1.89848e-14	6	6	8	49	35	54		Os05t0324000-02	Hypothetical conserved gene.	up	2.24035	0.00249912	3	1	1	4	3	12
Os01t0706500-00	Ribosomal protein L28e domain containing protein.	up	1.76748	3.68351e-08	8	9	11	22	25	31		Os01t0831300-01	Similar to Ammonium transporter.	up	1.57967	7.94083e-13	54	59	66	170	155	134		Os09t0341500-01	F-box domain, cyclin-like domain containing protein.	up	2.3045	5.00951e-07	1	2	6	24	18	21		Os06t0683800-01	Conserved hypothetical protein.	up	2.23745	4.48727e-13	3	9	12	15	31	39
Os09t0483350-00	Non-protein coding transcript.	up	1.76741	3.78639e-08	6	11	11	24	25	29		Os05t0467700-01	Protein of unknown function DUF1618 domain containing protein.	up	1.57653	0.000966785	3	6	7	21	14	8		Os08t0448050-00	Hypothetical protein.	up	2.30348	5.71081e-18	4	4	22	86	47	72		Os08t0538200-01	Protein of unknown function DUF247, plant family protein.	up	2.23739	9.8017e-18	8	17	15	24	49	69
Os08t0241300-01	Similar to OSIGBa0118P15.3 protein.	up	1.76183	0.000850101	3	4	4	9	12	10		Os05t0500950-00	Hypothetical protein.	up	1.57519	0.0473634	2	1	5	13	6	3		Os07t0432201-01	Similar to Thionin-like peptide.	up	2.30169	6.21173e-54	26	17	43	202	177	206		Os05t0389800-01	Similar to ATP-dependent helicase DHX8 (RNA helicase HRH1) (DEAH-box protein 8).	up	2.23577	4.61646e-08	3	7	4	14	16	20
Os06t0510200-01	Hypothetical protein.	up	1.76043	0.00892287	1	3	3	6	8	6		Os04t0205101-00	Hypothetical protein.	up	1.57438	2.42739e-07	9	15	17	40	39	29		Os02t0614966-00	Leucine-rich repeat domain containing protein.	up	2.30039	1.13235e-09	6	4	3	33	25	32		Os05t0181200-01	Similar to Phytochrome P450-like protein.	up	2.23565	0.00226141	4	0	1	2	6	11
Os02t0594800-01	No apical meristem (NAM) protein domain containing protein.	up	1.75822	0.00108539	6	5	0	7	14	10		Os01t0280500-01	Similar to Eukaryotic translation initiation factor 6 (eIF-6) (B4 integrin interactor) (CAB) (p27(BBP)) (B(2)GCN homolog).	up	1.57352	1.63451e-08	15	13	24	60	50	28		Os09t0378700-00	Similar to ubiquitin-protein ligase.	up	2.29928	2.49938e-06	2	3	3	23	12	21		Os01t0627800-01	Similar to Cytochrome P450 monooxygenase CYP72A5 (Fragment).	up	2.23448	9.26704e-14	16	7	17	36	58	44
Os05t0224700-00	Similar to DNA-directed RNA polymerase II 19 kDa polypeptide.	up	1.75699	1.18548e-06	5	7	10	20	18	23		Os10t0103140-00	Similar to Protein kinase domain containing protein, expressed.	up	1.57318	0.00374687	4	3	6	15	15	5		Os03t0335200-01	Similar to WRKY1 (WRKY transcription factor 17).	up	2.29528	0.00508869	2	0	1	6	7	9		Os03t0341000-01	Similar to AP2 domain containing protein RAP2.2 (Fragment).	up	2.23235	1.95075e-93	80	86	122	217	339	450
Os01t0342750-01	Hypothetical conserved gene.	up	1.75022	6.10109e-11	9	10	20	39	30	38		Os07t0157700-01	Conserved hypothetical protein.	up	1.57269	0.01465	4	1	5	11	8	8		Os02t0670200-00	Hypothetical protein.	up	2.29514	0.00509128	3	0	0	8	6	8		Os06t0599200-01	Cytochrome P450 family protein.	up	2.23087	1.4497e-36	21	32	38	79	107	130
Os07t0510400-02	UDP-glucuronosyl/UDP-glucosyltransferase family protein.	up	1.74841	1.62941e-11	15	5	22	44	27	44		Os02t0731200-01	MADS-box transcription factor, Cold tolerance, Control of tillering	up	1.57236	2.64592e-08	23	26	31	77	66	62		Os03t0170100-00	Conserved hypothetical protein.	up	2.29275	7.42314e-15	9	10	14	56	77	90		Os02t0483500-01	Transferase family protein.	up	2.22982	0.00038628	3	0	3	7	7	8
Os03t0201800-01	Similar to Tapetum specific protein (Tapetum-specific endoxylanase).	up	1.74709	0.0134212	3	2	2	4	3	13		Os06t0142300-00	Early nodulin 93 ENOD93 protein family protein.	up	1.5718	3.04332e-06	16	21	29	48	72	48		Os10t0527400-01	Similar to Tau class GST protein 3.	up	2.28857	8.19711e-05	1	2	3	13	17	12		Os02t0620566-00	Hypothetical protein.	up	2.22877	7.35004e-75	351	407	613	1113	1637	1924
Os01t0806300-01	Conserved hypothetical protein.	up	1.74414	3.48481e-14	19	12	24	45	42	63		Os03t0701100-01	Similar to Prp18 domain containing protein, expressed.	up	1.57088	0.0150561	4	0	6	11	10	6		Os01t0273800-01	FAD-dependent pyridine nucleotide-disulphide oxidoreductase domain containing protein.	up	2.28758	0.000110777	1	3	3	25	12	12		Os10t0181200-01	Similar to binding protein.	up	2.22854	0.000363062	3	2	1	5	9	8
Os12t0116600-01	Similar to Transcription factor (Fragment).	up	1.74407	1.61541e-40	53	40	70	149	122	172		Os01t0945200-00	amino acid transmembrane transporter.	up	1.57058	1.48689e-21	134	131	192	416	453	301		Os07t0550750-00	Hypothetical protein.	up	2.28693	3.34133e-05	1	1	7	28	18	15		Os01t0532300-01	Conserved hypothetical protein.	up	2.22332	0.00361049	0	1	3	4	4	7
Os04t0438600-01	Glycolipid transfer protein, GLTP domain containing protein.	up	1.74239	0.000173757	2	7	8	21	10	16		Os04t0372700-01	Similar to Quinone-oxidoreductase QR1 (Fragment).	up	1.57052	0.000470798	6	6	6	12	24	12		Os06t0141100-00	Monosaccharide transporter.	up	2.28512	6.11225e-05	0	1	5	14	12	16		Os05t0112125-00	Hypothetical protein.	up	2.22315	4.19768e-36	23	28	27	62	90	119
Os01t0626400-01	WRKY transcription factor, Control of flowering time and plant height	up	1.74234	0.000306172	5	2	6	11	13	12		Os11t0307300-01	Herbicide safener binding protein.	up	1.56789	1.45722e-31	371	423	516	1264	1279	826		Os09t0431100-01	GPCR, family 3, metabotropic glutamate receptor-like protein.	up	2.28143	7.45884e-07	3	2	4	20	18	24		Os01t0740700-01	Hypothetical protein.	up	2.22218	2.17048e-45	34	31	49	95	133	166
Os05t0540350-00	Non-protein coding transcript.	up	1.74225	0.000306347	3	5	5	15	9	12		Os07t0640200-01	Carbohydrate kinase, FGGY family protein.	up	1.56523	5.37346e-12	568	557	617	1559	1517	1287		Os08t0482600-01	Cupredoxin domain containing protein.	up	2.28129	6.18385e-24	16	14	13	100	94	96		Os01t0537250-01	Protein of unknown function DUF3778 domain containing protein.	up	2.22161	4.55886e-102	205	252	366	645	974	1200
Os04t0556900-01	Similar to OSIGBa0137D06.4 protein.	up	1.73679	1.83774e-06	8	4	14	26	13	32		Os08t0358050-00	Non-protein coding transcript.	up	1.56513	3.10988e-07	16	15	10	42	39	27		Os04t0610400-01	APETALA-2-like transcription Factor, Control of the abscisic acid (ABA)/gibberellin (GA) balance	up	2.28092	1.3121e-255	92	87	206	927	690	964		Os03t0638400-01	Similar to OSIGBa0153E02-OSIGBa0093I20.19 protein.	up	2.21879	6.81347e-60	76	77	77	154	274	380
Os05t0342000-00	Hypothetical conserved gene.	up	1.73663	5.48596e-08	13	5	11	28	25	26		Os11t0673600-00	Similar to NB-ARC domain containing protein, expressed.	up	1.56464	1.75578e-08	26	21	43	83	103	49		Os01t0940700-02	Similar to Beta 1,3-glucanase.	up	2.28091	9.37865e-73	31	28	50	267	197	268		Os08t0230800-01	Hypothetical conserved gene.	up	2.21733	1.83817e-36	28	35	28	78	105	131
Os08t0246800-01	Conserved hypothetical protein.	up	1.73445	1.53644e-119	172	163	266	567	424	632		Os08t0543050-00	Similar to NBS2-RDG2A.	up	1.56365	0.0496737	2	1	4	7	6	6		Os01t0117233-00	Non-protein coding transcript.	up	2.2789	3.1093e-17	12	6	7	63	39	67		Os03t0561400-01	Conserved hypothetical protein.	up	2.217	4.1812e-41	68	80	49	153	221	316
Os10t0372100-01	Conserved hypothetical protein.	up	1.73292	0.00336528	3	2	4	13	6	6		Os04t0531800-01	Conserved hypothetical protein.	up	1.56288	0.0339885	2	4	4	17	4	6		Os06t0671300-01	Cytochrome P450 family protein.	up	2.27477	0.0312292	0	0	2	8	2	5		Os05t0318600-01	Similar to FERONIA receptor-like kinase.	up	2.21568	1.63315e-06	3	6	2	11	15	13
Os08t0292400-01	Hypothetical conserved gene.	up	1.73287	0.00336594	4	1	4	7	5	13		Os02t0458100-01	Similar to Sesquiterpene cyclase.	up	1.56231	1.82394e-09	18	29	27	71	77	45		Os01t0834900-01	Hypothetical conserved gene.	up	2.27419	2.99154e-31	15	7	25	115	90	110		Os05t0119100-01	Hypothetical protein.	up	2.212	6.47278e-82	74	66	92	188	277	330
Os11t0576400-00	Similar to HAT family dimerisation domain containing protein, expressed.	up	1.72788	3.69492e-10	7	8	22	35	24	41		Os09t0511600-02	Non-protein coding transcript.	up	1.5598	0.000265035	12	8	17	22	45	27		Os11t0237300-00	Hypothetical conserved gene.	up	2.27401	0.0251898	1	0	1	7	5	3		Os01t0627967-00	Hypothetical protein.	up	2.21101	1.35437e-90	80	105	125	221	366	483
Os11t0161700-01	Conserved hypothetical protein.	up	1.71593	6.82978e-50	72	73	110	254	182	244		Os01t0716450-00	Hypothetical gene.	up	1.55766	2.76491e-12	35	39	38	131	99	64		Os03t0812400-01	EF-Hand type domain containing protein.	up	2.27381	0.0251972	0	1	1	4	5	6		Os04t0208425-00	Hypothetical protein.	up	2.20959	0.0361296	0	0	2	2	3	3
Os04t0451200-01	UDP-glucuronosyl/UDP-glucosyltransferase family protein.	up	1.71389	2.42545e-10	13	22	47	61	56	99		Os06t0683700-01	Similar to wound induced protein.	up	1.55659	2.22931e-18	98	134	198	472	366	261		Os02t0718600-01	Conserved hypothetical protein.	up	2.27379	0.0251972	0	1	1	3	5	7		Os07t0673400-01	Rossmann-like alpha/beta/alpha sandwich fold domain containing protein.	up	2.20952	0.000213846	2	0	5	7	11	7
Os10t0118800-00	Hypothetical conserved gene.	up	1.71302	0.00697885	1	3	4	7	5	10		Os04t0635000-01	Similar to H0315F07.10 protein.	up	1.5564	0.00719922	4	4	4	17	9	6		Os04t0154800-01	Protein of unknown function DUF594 family protein.	up	2.27366	3.69071e-06	2	2	4	22	14	19		Os11t0601500-00	Similar to Protein kinase domain containing protein.	up	2.20924	0.0361605	0	1	1	3	1	4
Os05t0378900-03	Non-protein coding transcript.	up	1.71298	0.0400983	2	0	3	7	4	3		Os02t0714300-01	AT-rich interaction region domain containing protein.	up	1.55145	0.00306784	4	7	3	13	13	11		Os05t0339300-01	Conserved hypothetical protein.	up	2.27352	0.000311743	2	0	3	10	6	19		Os08t0404900-00	Hypothetical conserved gene.	up	2.20737	2.21197e-23	24	17	22	56	78	81
Os01t0711200-01	Tyrosine protein kinase domain containing protein.	up	1.71277	0.00734958	4	2	2	3	9	10		Os01t0736600-01	Zinc finger, RING/FYVE/PHD-type domain containing protein.	up	1.54791	0.000399852	12	4	3	23	19	8		Os10t0472900-01	Thiolase-like, subgroup domain containing protein.	up	2.27343	6.92005e-14	8	6	6	55	35	45		Os06t0492800-00	Hypothetical conserved gene.	up	2.20621	0.0364473	2	0	0	1	3	4
Os09t0491822-00	NAD-dependent epimerase/dehydratase domain containing protein.	up	1.71129	2.2563e-12	15	12	21	40	39	49		Os05t0206100-00	Conserved hypothetical protein.	up	1.54691	0.000416257	11	10	12	19	33	30		Os02t0632950-00	Hypothetical protein.	up	2.27308	0.0252521	0	1	1	7	2	6		Os06t0667000-01	Serine/threonine protein kinase domain containing protein.	up	2.20554	0.0365134	1	1	0	1	2	5
Os03t0347900-02	Terpenoid cylases/protein prenyltransferase alpha-alpha toroid domain containing protein.	up	1.71026	0.0372648	1	0	4	5	5	4		Os04t0204150-00	Hypothetical protein.	up	1.54588	8.40806e-09	33	25	33	103	101	38		Os01t0674450-01	Non-protein coding transcript.	up	2.26985	2.99877e-06	5	1	4	30	20	18		Os10t0558466-00	Hypothetical protein.	up	2.20371	1.03383e-09	6	9	5	21	23	25
Os04t0407300-02	Conserved hypothetical protein.	up	1.71006	0.0372878	1	0	4	5	4	5		Os05t0401500-01	Similar to oxidoreductase, 2OG-Fe oxygenase family protein.	up	1.54142	3.5723e-28	127	142	173	450	448	242		Os06t0476900-01	Conserved hypothetical protein.	up	2.26881	5.24641e-11	5	2	9	42	23	43		Os04t0507400-00	Similar to OSIGBa0157A06.5 protein.	up	2.20275	1.23874e-06	0	5	9	14	19	15
Os06t0196200-00	Conserved hypothetical protein.	up	1.70956	0.0373615	3	0	2	6	4	4		Os02t0181900-01	Similar to ClpB.	up	1.54018	1.2522e-27	136	143	161	462	453	229		Os04t0469000-01	Heavy metal transport/detoxification protein domain containing protein.	up	2.26865	1.17682e-205	89	97	150	802	618	814		Os04t0204150-00	Hypothetical protein.	up	2.20238	6.29176e-32	33	25	33	65	100	149
Os04t0618100-01	Hypothetical gene.	up	1.70955	0.0373615	1	1	3	6	3	5		Os01t0826800-01	Conserved hypothetical protein.	up	1.53413	1.68442e-07	25	24	28	105	63	35		Os05t0181300-01	Conserved hypothetical protein.	up	2.26441	9.19975e-16	3	6	14	55	49	50		Os05t0244700-02	Aminotransferase, class IV family protein.	up	2.20073	1.30426e-69	53	62	82	154	238	278
Os02t0185400-01	Cytochrome P450 domain containing protein.	up	1.70942	0.0373796	1	1	3	7	2	5		Os04t0659100-03	Glutamine synthetase shoot isozyme, chloroplast precursor (EC 6.3.1.2) (Glutamate--ammonia ligase) (Clone lambda-GS31).	up	1.53382	7.50547e-12	160	191	175	439	410	420		Os12t0268000-01	Cytochrome P450 monooxygenase, Tryptamine 5-hydroxylase, Regulation of cell death and disease resistance	up	2.26425	1.4156e-10	3	5	7	36	29	36		Os09t0471000-01	Similar to cupin, RmlC-type.	up	2.19809	4.95268e-22	28	16	25	49	94	93
Os12t0488900-01	Armadillo-like helical domain containing protein.	up	1.70931	0.03894	3	1	1	6	5	3		Os03t0131200-02	Similar to Catalase isozyme 2 (EC 1.11.1.6).	up	1.5326	0.0166329	2	5	4	17	7	5		Os02t0527300-01	Similar to Heat shock transcription factor 31 (Fragment).	up	2.26425	0	198	169	297	1624	1211	1564		Os01t0289100-00	Conserved hypothetical protein.	up	2.19292	6.83868e-06	3	2	5	10	8	17
Os06t0104200-01	Similar to OsNAC7 protein.	up	1.70925	0.0374015	3	1	1	4	5	5		Os12t0500500-01	NB-ARC domain containing protein.	up	1.53061	0.00137638	1	4	12	11	22	11		Os02t0585100-00	Similar to ATFP4.	up	2.2607	5.83138e-23	12	8	15	86	55	92		Os12t0478200-02	GRAM domain containing protein.	up	2.19219	9.22284e-36	25	26	40	74	108	126
Os11t0641200-01	Hypothetical conserved gene.	up	1.70918	5.11792e-90	145	124	186	422	323	464		Os04t0206350-00	Hypothetical protein.	up	1.52703	0.000438457	10	7	9	43	18	8		Os05t0530400-01	Heat stress transcription factor Spl7 (Heat shock transcription factor) (Heat shock factor RHSF10).	up	2.26017	8.58469e-35	19	13	34	176	112	149		Os08t0136500-01	Protein of unknown function DUF26 domain containing protein.	up	2.18946	0.0474158	0	2	0	1	2	5
Os06t0661200-00	Similar to B-box zinc finger family protein.	up	1.70903	0.0374276	2	2	1	5	4	5		Os01t0716500-01	Methyltransferase type 12 domain containing protein.	up	1.52445	6.93547e-14	41	52	50	160	126	80		Os05t0184500-00	Conserved hypothetical protein.	up	2.25697	0.00152493	0	1	3	11	9	8		Os09t0343200-01	Ankyrin repeat containing protein.	up	2.18865	4.59927e-60	66	65	70	141	223	323
Os01t0167900-01	KIP1-like domain containing protein.	up	1.709	0.0374309	2	1	2	5	2	7		Os05t0467700-02	Protein of unknown function DUF1618 domain containing protein.	up	1.52383	0.0011741	4	6	7	22	14	8		Os05t0184250-00	Hypothetical protein.	up	2.25697	0.00152493	0	1	3	11	9	8		Os03t0682100-00	Similar to nitrate and chloride transporter.	up	2.18732	0.00154707	0	2	3	3	7	8
Os06t0591600-01	Similar to Hemoglobin Hb2.	up	1.70679	7.33626e-23	272	245	235	703	611	768		Os01t0343001-00	Hypothetical gene.	up	1.52363	0.0440879	2	4	2	6	9	6		Os10t0531900-01	Similar to BZIP-like protein.	up	2.25697	1.81785e-17	8	8	10	66	43	64		Os08t0509100-01	Similar to Lipoxygenase, chloroplast precursor (EC 1.13.11.12).	up	2.18569	7.88782e-84	66	76	83	175	259	325
Os08t0408300-02	Conserved hypothetical protein.	up	1.70579	5.1779e-08	9	7	14	24	21	35		Os01t0736551-01	Hypothetical gene.	up	1.52204	9.50574e-05	13	7	4	29	24	9		Os12t0127200-01	Harpin-induced 1 domain containing protein.	up	2.25497	1.37138e-15	11	6	6	56	37	60		Os12t0111750-00	Hypothetical protein.	up	2.18189	0.0010426	2	2	2	9	6	6
Os01t0674450-01	Non-protein coding transcript.	up	1.69691	0.00262441	5	1	4	8	13	6		Os05t0161500-01	RelA/SpoT domain containing protein.	up	1.51958	6.37244e-05	7	8	10	25	20	19		Os01t0389200-01	Protein of unknown function DUF679 family protein.	up	2.25173	0.0470018	2	0	0	3	3	9		Os01t0757301-00	Non-protein coding transcript.	up	2.18188	2.05343e-37	41	29	58	102	154	172
Os04t0407300-01	Conserved hypothetical protein.	up	1.69691	0.00262384	2	0	8	7	9	11		Os01t0175850-00	UDP-glucuronosyl/UDP-glucosyltransferase domain containing protein.	up	1.51935	0.0426158	4	1	3	10	8	3		Os04t0684900-02	Component of the CCR4-NOTcomplex, Deadenylase, Component of the plant P-body, Deadenylation (poly(A) tail shortening), Development and stress response	up	2.24794	7.2166e-148	83	76	162	727	619	746		Os01t0678100-01	Protein of unknown function DUF2921 domain containing protein.	up	2.18168	8.07708e-05	1	2	5	4	14	10
Os11t0661900-01	Conserved hypothetical protein.	up	1.69524	3.79009e-10	12	11	16	39	30	34		Os08t0422200-00	Cation efflux protein family protein.	up	1.51576	0.00763001	29	23	23	66	27	78		Os11t0691600-01	Similar to Protein kinase.	up	2.24625	0.0443587	1	1	0	9	2	4		Os06t0662550-01	Conserved hypothetical protein.	up	2.18142	3.05188e-149	162	192	182	419	615	768
Os06t0115300-01	Acyl-CoA-binding protein , Stress response	up	1.69293	5.18883e-80	135	126	188	403	303	476		Os01t0342900-01	Similar to Adenosine monophosphate binding protein 1 AMPBP1.	up	1.51341	0.00965702	3	5	4	11	13	7		Os07t0432333-01	Similar to Thionin-like peptide.	up	2.24624	3.16163e-30	15	9	23	108	87	114		Os01t0116250-00	Hypothetical protein.	up	2.17841	2.93207e-06	5	5	1	6	12	20
Os04t0452500-00	Similar to H0505F09.1 protein.	up	1.69198	1.6699e-10	12	11	18	44	28	36		Os04t0184100-01	Similar to OSIGBa0140C02.7 protein.	up	1.5116	1.7585e-11	29	38	38	108	105	54		Os05t0511800-00	Protease inhibitor I4, serpin domain containing protein.	up	2.24596	0.0427729	1	1	0	4	2	9		Os01t0795250-00	Hypothetical protein.	up	2.17588	7.78009e-28	20	41	29	63	107	134
Os08t0106501-01	Protein of unknown function DUF679 family protein.	up	1.68761	0.014197	2	1	4	5	6	8		Os06t0566300-00	Similar to zinc transporter 4.	up	1.50964	5.51226e-08	53	33	74	124	159	106		Os06t0220100-01	Hypothetical protein.	up	2.24594	5.69441e-22	16	11	12	106	63	89		Os05t0104700-01	Leucine-rich repeat (LRR) protein, Inhibitor of fungal polygalacturonase, Defence response	up	2.17564	5.67437e-09	3	8	6	13	18	27
Os05t0244700-02	Aminotransferase, class IV family protein.	up	1.68691	0.0167631	0	2	5	7	2	10		Os11t0197500-01	Conserved hypothetical protein.	up	1.50944	0.00475245	5	4	5	19	10	7		Os05t0140100-02	Myb transcription factor domain containing protein.	up	2.2456	0.000207865	2	2	2	22	9	10		Os05t0244700-01	Aminotransferase, class IV family protein.	up	2.17542	1.22117e-69	56	63	82	154	239	279
Os06t0554600-00	Conserved hypothetical protein.	up	1.68665	1.99893e-11	20	11	34	45	48	76		Os03t0150600-01	Pi transporter, Pi homeostasis	up	1.50827	5.99102e-08	568	565	736	1277	1677	1416		Os02t0539200-01	Zinc finger, RING/FYVE/PHD-type domain containing protein.	up	2.24242	6.97747e-06	4	4	3	35	13	27		Os12t0281375-00	Non-protein coding transcript.	up	2.17348	1.43352e-61	66	60	59	150	205	264
Os11t0673600-00	Similar to NB-ARC domain containing protein, expressed.	up	1.68659	0.0147305	5	1	1	6	5	8		Os08t0494200-01	Conserved hypothetical protein.	up	1.50366	0.0150991	4	3	6	6	19	8		Os01t0940700-01	Similar to Glucan endo-1,3-beta-glucosidase GII precursor (EC 3.2.1.39) ((1->3)- beta-glucan endohydrolase GII) ((1->3)-beta-glucanase isoenzyme GII) (Beta-1,3-endoglucanase GII).	up	2.24184	4.6714e-55	29	22	36	210	156	203		Os04t0419100-01	Conserved hypothetical protein.	up	2.17317	3.09384e-40	30	35	45	77	134	158
Os05t0397900-01	Kinesin, motor region domain containing protein.	up	1.68613	0.00111018	6	2	4	12	11	9		Os11t0161700-01	Conserved hypothetical protein.	up	1.50266	0.0215754	4	2	6	6	12	12		Os11t0227600-01	Hypothetical protein.	up	2.24045	6.27865e-39	24	14	40	204	130	175		Os04t0249600-02	Arsenate reductase, Sulfurtransferase/rhodanese-like protein, Regulation of arsenic accumulation	up	2.17244	2.29977e-49	50	68	53	118	202	257
Os02t0561500-00	Monooxygenase, FAD-binding domain containing protein.	up	1.68219	9.97974e-17	18	17	36	59	56	70		Os03t0838400-01	Ammonium transporter.	up	1.50091	1.46296e-05	132	140	163	223	355	392		Os01t0826400-01	WRKY transcription factor 24 (WRKY24).	up	2.23759	4.46621e-301	187	120	258	1344	985	1346		Os03t0595600-00	Similar to Glutathione S-transferase, N-terminal domain containing protein, expressed.	up	2.17053	1.01496e-24	23	18	18	44	71	83
Os07t0510400-01	UDP-glucuronosyl/UDP-glucosyltransferase family protein.	up	1.68193	6.40347e-11	15	6	23	44	27	44		Os01t0191700-01	Similar to Pyrophosphate-fructose-6-phosphate 1-phosphotransferase-like protein (Pyrophosphate-dependent phosphofructo-1-kinase-like protein).	up	1.50084	1.03964e-13	902	990	1009	3387	2602	1450		Os03t0793600-00	Similar to type I inositol-1,4,5-trisphosphate 5-phosphatase CVP2.	up	2.22955	0.00757551	0	1	2	9	6	6		Os05t0296800-02	Conserved hypothetical protein.	up	2.1685	2.74392e-19	14	15	15	32	45	71
Os03t0150600-02	Similar to Isoform 2 of Inorganic phosphate transporter 1-1.	up	1.68128	1.55052e-46	209	185	353	628	635	637		Os06t0136600-02	Similar to Enolase.	up	1.49407	1.13713e-16	108	112	130	284	363	211		Os09t0416900-00	Armadillo-like helical domain containing protein.	up	2.22889	0.00813292	0	1	2	6	4	11		Os03t0114400-01	Similar to Avr9/Cf-9 rapidly elicited protein 102 (Fragment).	up	2.16715	1.10634e-41	42	46	85	138	200	231
Os01t0557500-01	Cation/proton exchanger 1a.	up	1.67583	6.53696e-25	667	577	669	1704	1615	1772		Os07t0127500-01	Similar to PR-1a pathogenesis related protein (Hv-1a) precursor.	up	1.49252	2.37997e-05	6	9	18	34	24	24		Os01t0159800-01	Similar to DNA binding protein.	up	2.22888	0.00787978	0	1	2	10	3	8		Os02t0597200-01	Conserved hypothetical protein.	up	2.16537	6.77497e-06	4	4	8	20	16	16
Os11t0633600-01	Hypothetical gene.	up	1.67516	0.00541885	2	2	5	10	10	4		Os01t0597800-01	UDP-glucuronosyl/UDP-glucosyltransferase family protein.	up	1.49247	5.83049e-09	23	24	38	98	71	44		Os01t0117200-01	Similar to ARK protein (Fragment).	up	2.22692	1.55987e-29	19	10	18	117	80	108		Os12t0443000-00	Similar to Cytochrome P450 family protein, expressed.	up	2.1643	2.99702e-05	3	4	2	4	12	15
Os01t0787600-02	Similar to Protein S.	up	1.67445	0.0054935	3	1	5	4	3	17		Os02t0570500-01	Similar to Cytochrome P450 family protein, expressed.	up	1.49166	9.16878e-05	4	11	11	21	23	21		Os05t0324700-01	Conserved hypothetical protein.	up	2.22658	1.03961e-08	7	3	7	39	42	29		Os02t0176000-00	Zinc finger, B-box domain containing protein.	up	2.16366	0.0157547	0	3	1	1	4	10
Os07t0151800-01	Conserved hypothetical protein.	up	1.67413	1.00588e-05	9	6	6	18	13	24		Os03t0386800-01	Peptidase S10, serine carboxypeptidase family protein.	up	1.49139	5.95122e-11	34	31	34	104	95	50		Os07t0429600-00	Similar to Thionin-like peptide.	up	2.22255	1.35613e-15	6	1	17	41	53	62		Os03t0114550-00	Hypothetical protein.	up	2.16321	1.10832e-35	32	37	64	110	153	173
Os04t0451200-02	Similar to H0815C01.4 protein.	up	1.66896	4.25275e-10	15	22	50	63	56	103		Os03t0201000-01	Conserved hypothetical protein.	up	1.48938	0.0460902	1	6	2	7	11	5		Os01t0298400-01	Myb transcription factor domain containing protein.	up	2.22072	8.0869e-06	3	1	4	18	15	20		Os12t0616800-01	Protein of unknown function DUF761, plant domain containing protein.	up	2.16184	0.0371497	0	1	2	1	7	3
Os01t0134200-02	Hypothetical conserved gene.	up	1.66648	0.00208612	4	4	3	8	12	9		Os02t0214900-01	Class-I type histone deacetylase, Reproductive development, Seed morphology	up	1.48912	1.57348e-25	140	147	158	430	443	237		Os03t0180900-01	Tify domain containing protein.	up	2.21933	1.25278e-31	17	12	22	120	93	116		Os01t0137550-01	Similar to H0215A08.3 protein.	up	2.15708	0.0154997	2	0	1	4	4	3
Os01t0556700-00	Hypothetical conserved gene.	up	1.66639	0.00206676	2	4	5	10	7	12		Os12t0124000-03	Similar to FHA domain containing protein, expressed.	up	1.4883	0.0172961	3	3	5	14	9	5		Os05t0476700-01	U-box E3ubiquitin ligase, Positive regulation of cold stress response	up	2.21841	1.26023e-116	64	56	116	523	441	547		Os01t0137500-01	Protein kinase, catalytic domain domain containing protein.	up	2.15655	0.0155289	2	0	1	4	3	4
Os01t0930400-01	Potassium transporter, High-affinity K acquisition, Root-to-shoot K transport, K-regulated salt tolerance	up	1.66499	8.14467e-18	27	28	35	81	72	79		Os10t0450900-02	Similar to Glycine-rich cell wall structural protein 2 precursor.	up	1.48641	2.47933e-11	35	46	44	128	103	77		Os02t0806300-01	Hypothetical protein.	up	2.21835	7.83806e-119	65	53	73	462	340	425		Os02t0743800-01	Hypothetical conserved gene.	up	2.15625	0.0155446	2	1	0	4	3	4
Os02t0168300-01	Conserved hypothetical protein.	up	1.66077	1.83298e-09	17	10	11	30	41	27		Os06t0566201-01	Hypothetical gene.	up	1.48344	7.9003e-08	56	35	87	143	166	115		Os03t0790500-01	Alpha/beta hydrolase fold-3 domain containing protein.	up	2.21546	0.000133868	1	0	5	16	11	13		Os04t0208400-01	Cyclin-like F-box domain containing protein.	up	2.15564	0.0155766	0	0	3	2	4	5
Os04t0396500-01	Regulation of axillary meristem formation	up	1.65894	7.47484e-10	9	14	17	39	25	39		Os02t0570600-00	Hypothetical protein.	up	1.48158	0.000658856	3	8	9	16	18	16		Os12t0216000-01	Hypothetical protein.	up	2.21515	0.000138806	1	2	3	14	8	18		Os09t0511600-02	Non-protein coding transcript.	up	2.15517	1.91498e-16	12	8	17	27	48	48
Os06t0698500-01	Protein of unknown function DUF1336 domain containing protein.	up	1.65731	1.30426e-20	36	35	75	112	98	162		Os01t0113150-00	Disease resistance protein domain containing protein.	up	1.48101	0.0253954	1	6	4	10	15	3		Os07t0122100-01	Protein of unknown function DUF1719, Oryza sativa family protein.	up	2.21176	2.37687e-09	4	5	5	35	22	34		Os06t0687200-01	Putative RING E3 ubiquitin (Ub) ligase, Negative regulator of drought and salt stress responses, Positive factor of cold stress response	up	2.1547	0.0156247	1	2	0	3	2	6
Os02t0729350-00	Hypothetical conserved gene.	up	1.6555	0.000380006	4	6	5	10	14	15		Os02t0594800-01	No apical meristem (NAM) protein domain containing protein.	up	1.47955	5.6151e-09	34	27	41	121	79	54		Os01t0833600-00	Conserved hypothetical protein.	up	2.20847	0.000193989	5	1	2	16	22	14		Os05t0230501-01	Hypothetical conserved gene.	up	2.15448	0.0156343	2	1	0	2	4	5
Os03t0622300-02	Hypothetical gene.	up	1.65379	0.0307389	3	0	3	8	3	5		Os05t0486300-01	Similar to CCR4-NOT transcription complex subunit 2.	up	1.4762	0.000679744	6	9	5	22	21	7		Os07t0534400-01	Hypothetical protein.	up	2.20799	5.82662e-05	1	1	5	18	16	12		Os02t0149600-01	Zinc finger, C2H2-like domain containing protein.	up	2.15399	0.0156623	1	2	0	1	5	5
Os08t0462000-01	Hypothetical conserved gene.	up	1.65341	0.0290055	2	2	2	4	7	5		Os10t0103380-00	Hypothetical protein.	up	1.47599	0.0014227	5	4	9	17	20	8		Os06t0351500-01	Lipase, GDSL domain containing protein.	up	2.20773	1.36581e-17	7	8	15	69	41	83		Os02t0773700-01	Hypothetical gene.	up	2.15396	2.131e-49	59	53	71	150	219	229
Os08t0192300-00	Conserved hypothetical protein.	up	1.65299	0.000111976	6	2	9	17	13	14		Os09t0483350-00	Non-protein coding transcript.	up	1.47164	1.11779e-06	18	35	21	76	59	46		Os05t0576600-01	Conserved hypothetical protein.	up	2.20679	2.99459e-22	12	7	18	76	65	96		Os08t0403300-00	Heavy metal transport/detoxification protein domain containing protein.	up	2.15376	0.015675	1	1	1	1	4	6
Os03t0124900-01	Pectin lyase fold/virulence factor domain containing protein.	up	1.65239	0.0117959	2	0	6	5	10	6		Os10t0114300-01	Similar to NADPH-dependent codeinone reductase (EC 1.1.1.247).	up	1.47117	5.74669e-10	30	30	32	90	93	45		Os02t0667100-00	Conserved hypothetical protein.	up	2.20541	0.00229722	2	1	1	6	11	10		Os07t0251900-01	Leucine-rich repeat, N-terminal domain containing protein.	up	2.15371	2.63224e-13	13	7	16	36	27	56
Os02t0529700-01	Similar to Acidic ribosomal protein P2a-4 (Fragment).	up	1.64829	8.2095e-14	22	10	30	54	40	64		Os07t0118200-00	Protein of unknown function DUF538 domain containing protein.	up	1.47112	0.00661562	5	6	3	12	14	9		Os01t0845000-01	Hypothetical conserved gene.	up	2.2014	2.4865e-27	12	14	26	133	89	109		Os04t0204100-00	Similar to H0825G02.3 protein.	up	2.15215	3.6747e-63	58	67	70	156	200	287
Os02t0123100-01	Similar to cDNA clone:J033034K16, full insert sequence.	up	1.64708	0.0110902	1	2	5	7	5	9		Os06t0279900-00	Similar to NB-ARC domain containing protein, expressed.	up	1.47078	1.12701e-13	65	51	66	201	162	90		Os05t0545400-01	Serine/threonine protein kinase domain containing protein.	up	2.20034	1.76668e-17	8	9	11	71	46	62		Os02t0161100-01	Actin-binding FH2 domain containing protein.	up	2.15208	2.6768e-15	7	9	19	25	47	44
Os12t0216000-01	Hypothetical protein.	up	1.64684	0.0374876	1	2	3	8	1	7		Os03t0237500-02	Protein of unknown function DUF775 family protein.	up	1.46928	4.31516e-08	22	20	29	79	68	30		Os11t0227700-01	Similar to Non-TIR-NBS-LRR type resistance protein.	up	2.19186	2.43683e-46	23	20	35	184	123	186		Os07t0593400-00	Similar to golgi transport 1 protein B.	up	2.15163	1.23886e-05	2	2	6	11	10	13
Os05t0501325-00	Conserved hypothetical protein.	up	1.64537	0.0117533	3	2	3	6	3	12		Os08t0508500-00	Similar to predicted protein.	up	1.46572	5.07948e-20	88	85	111	285	248	159		Os07t0680600-01	Protein of unknown function DUF3133 domain containing protein.	up	2.19004	2.96944e-260	196	153	293	1516	1119	1400		Os11t0602750-01	Conserved hypothetical protein.	up	2.15078	9.83807e-12	9	8	7	23	26	31
Os07t0631200-01	Zinc finger, RING/FYVE/PHD-type domain containing protein.	up	1.64328	3.8404e-12	12	11	31	48	39	50		Os02t0620566-00	Hypothetical protein.	up	1.46564	1.36115e-21	351	407	613	1285	1188	793		Os01t0121500-01	Conserved hypothetical protein.	up	2.18982	0.000668681	1	3	1	16	10	7		Os07t0122000-01	Protein of unknown function DUF1719, Oryza sativa family protein.	up	2.14794	1.30805e-21	19	12	21	39	54	79
Os05t0331200-01	Similar to External rotenone-insensitive NADPH dehydrogenase.	up	1.64135	0.00170766	4	3	5	11	12	8		Os06t0136600-01	Similar to Enolase 1 (EC 4.2.1.11) (2-phosphoglycerate dehydratase 1) (2-phospho- D-glycerate hydro-lyase 1).	up	1.46454	1.19615e-18	130	130	144	337	402	236		Os01t0838350-01	Conserved hypothetical protein.	up	2.18982	0.000668327	1	3	1	10	10	13		Os12t0111800-00	Similar to Class III peroxidase 136.	up	2.14724	1.08715e-37	47	51	44	120	136	211
Os07t0640200-01	Carbohydrate kinase, FGGY family protein.	up	1.64002	3.41167e-18	601	549	540	1529	1383	1545		Os02t0571000-00	Hypothetical protein.	up	1.463	0.000182352	14	5	22	31	44	24		Os01t0631800-01	Conserved hypothetical protein.	up	2.17716	7.01449e-12	5	6	8	44	34	42		Os02t0527300-01	Similar to Heat shock transcription factor 31 (Fragment).	up	2.14494	4.9061e-85	80	89	107	199	326	380
Os08t0246800-02	Hypothetical conserved gene.	up	1.63903	1.01298e-33	50	54	79	149	129	185		Os09t0460350-01	Hypothetical conserved gene.	up	1.46151	0.00119012	3	7	9	24	14	9		Os01t0829600-01	Protein of unknown function DUF688 domain containing protein.	up	2.17715	0.0372958	1	0	1	4	4	6		Os06t0711200-01	Conserved hypothetical protein.	up	2.14382	0.000377387	5	1	1	5	11	8
Os01t0170600-02	UspA domain containing protein.	up	1.63896	2.26703e-101	326	277	471	870	757	1089		Os03t0131200-01	Catalase, Hydrogen peroxide-induced leaf cell death	up	1.46133	0.0175462	2	6	4	17	8	5		Os11t0676100-00	Similar to NB-ARC domain containing protein, expressed.	up	2.17706	0.0372965	0	0	2	5	2	7		Os02t0612900-01	Similar to Temperature stress-induced lipocalin.	up	2.14298	1.44974e-10	6	8	8	20	22	31
Os08t0377500-01	Protein of unknown function DUF599 family protein.	up	1.63584	4.67904e-07	8	5	17	30	22	24		Os11t0295900-01	AP2-transcription factor, Initiation of zygotic development	up	1.46043	0.00132054	7	9	3	26	10	11		Os10t0490100-01	Virulence factor, pectin lyase fold family protein.	up	2.17241	3.14283e-18	4	9	18	61	60	73		Os07t0209100-01	Similar to Seed imbibition protein (Fragment).	up	2.14091	3.62237e-82	274	281	451	691	1135	1467
Os08t0434566-01	Hypothetical gene.	up	1.6253	2.19951e-08	23	20	32	66	32	95		Os01t0660700-01	Protein of unknown function DUF295 family protein.	up	1.45745	0.00252703	5	4	8	21	13	8		Os03t0197200-01	Similar to Sorbitol transporter.	up	2.17058	9.15836e-08	3	3	6	27	22	27		Os11t0699532-00	Hypothetical gene.	up	2.1403	5.24399e-06	3	6	2	11	9	17
Os06t0220900-00	Conserved hypothetical protein.	up	1.62201	1.1637e-15	18	20	43	64	56	82		Os04t0121300-00	Similar to OSIGBa0115D20.4 protein.	up	1.45709	2.57389e-05	12	8	11	32	26	18		Os04t0684900-01	Component of the CCR4-NOTcomplex, Deadenylase, Deadenylation (poly(A) tail shortening), Development and stress response	up	2.16313	2.68195e-105	75	68	143	609	519	627		Os03t0745000-01	Similar to Heat stress transcription factor A-2a.	up	2.13751	1.88884e-16	5	12	22	29	42	57
Os03t0267000-00	Low molecular mass heat shock protein Oshsp18.0.	up	1.62076	6.65012e-05	6	3	10	15	15	18		Os01t0144800-01	Protein of unknown function DUF3681 domain containing protein.	up	1.4569	0.0332417	5	3	2	13	7	5		Os04t0526800-01	GRAM domain containing protein.	up	2.16106	7.13554e-23	11	9	19	86	60	96		Os07t0625400-01	SKP1 component domain containing protein.	up	2.13695	2.89398e-24	22	26	34	49	89	134
Os09t0503850-00	Hypothetical protein.	up	1.62011	7.53416e-11	30	13	31	50	61	73		Os04t0512250-01	Hypothetical gene.	up	1.45508	5.25007e-07	17	18	17	45	48	33		Os02t0659500-01	Zinc finger, C2H2-type domain containing protein.	up	2.16078	0.011167	1	0	2	6	7	7		Os06t0726300-01	NAC transcription factor, Drought and cold stress tolerance	up	2.13692	4.71122e-25	15	20	26	42	68	90
Os01t0274601-01	Hypothetical gene.	up	1.61983	0.000176871	8	4	5	16	10	17		Os01t0827400-01	Prenylated rab acceptor PRA1 family protein.	up	1.45342	6.34568e-11	38	43	53	114	128	79		Os11t0117500-01	DNA-binding WRKY domain containing protein.	up	2.16062	0.0111747	1	0	2	8	5	7		Os08t0484200-01	Zinc finger, RING/FYVE/PHD-type domain containing protein.	up	2.13108	2.32298e-06	1	4	7	9	17	14
Os05t0366300-01	Conserved hypothetical protein.	up	1.61544	0.000462488	4	6	7	20	9	14		Os05t0519700-03	Similar to Heat shock protein 101.	up	1.45263	0.0040652	14	17	8	63	24	14		Os09t0433000-02	Hypothetical conserved gene.	up	2.16054	0.0111754	0	2	1	5	7	8		Os08t0254600-01	Similar to cyclic nucleotide-gated ion channel 14.	up	2.13085	9.15444e-141	304	347	334	715	1105	1395
Os01t0788850-00	Hypothetical protein.	up	1.61427	0.00861175	3	1	5	6	5	12		Os09t0324300-01	Cyclin-like F-box domain containing protein.	up	1.44952	0.000193124	3	10	12	22	24	15		Os06t0688850-00	Similar to H0723C07.4 protein.	up	2.16049	0.0111761	0	1	2	8	4	8		Os07t0192800-01	Similar to ATPase 3.	up	2.13068	2.32867e-06	2	6	4	6	16	18
Os01t0214500-01	Conserved hypothetical protein.	up	1.61422	0.00861495	3	1	5	7	4	12		Os11t0100150-00	Hypothetical conserved gene.	up	1.44908	8.14961e-05	12	11	14	51	28	13		Os01t0159800-02	Basic helix-loop-helix (bHLH) transcription factor, Mediation of seed germination, Seedling recovery from salt stress	up	2.1604	0.0111797	0	1	2	8	3	9		Os05t0155800-00	Similar to OSIGBa0157A06.5 protein.	up	2.12967	0.0083528	1	1	2	5	2	7
Os01t0134900-01	(1,4)-beta-xylan endohydrolase, isoenzyme X-II (EC 3.2.1.8) (Fragment).	up	1.61422	0.00866355	3	2	4	13	4	6		Os04t0372750-00	Non-protein coding transcript.	up	1.44461	0.0285499	0	5	6	12	7	8		Os02t0111500-01	Hypothetical gene.	up	2.15398	3.84687e-19	10	12	17	85	54	103		Os06t0355300-01	Similar to Auxin-responsive protein IAA22.	up	2.12722	0.00991507	0	4	0	4	4	6
Os02t0163300-01	Conserved hypothetical protein.	up	1.6142	0.00857831	2	3	4	8	5	10		Os12t0118800-01	Ankyrin repeat containing protein.	up	1.44415	1.29884e-12	1132	1182	1249	4084	3053	1680		Os04t0505200-03	Similar to Protein binding protein.	up	2.15217	0.004208	0	1	3	3	6	17		Os01t0677900-01	Protein of unknown function DUF2921 domain containing protein.	up	2.12673	2.6229e-26	24	17	30	59	73	98
Os07t0639900-01	Thymidylate kinase-like protein.	up	1.61371	0.00865723	4	4	1	11	4	8		Os03t0223100-02	Cytochrome P450 family protein.	up	1.43257	0.00165204	4	6	9	17	17	12		Os05t0484800-01	Protein of unknown function DUF567 family protein.	up	2.15163	4.69724e-12	2	6	12	45	37	42		Os06t0265950-01	Non-protein coding transcript.	up	2.12599	0.00661712	1	1	2	4	4	6
Os09t0504000-01	Similar to Nucleotide sugar epimerase-like protein (UDP-D-glucuronate 4- epimerase) (EC 5.1.3.6).	up	1.61271	1.79708e-10	30	13	31	49	61	73		Os07t0120100-01	Protein of unknown function DUF538 family protein.	up	1.42747	0.0108275	2	8	4	18	9	7		Os01t0177100-02	Similar to STYLOSA protein.	up	2.15156	0.00342669	1	0	3	13	4	9		Os06t0235800-00	Similar to predicted protein.	up	2.12586	0.00662059	2	0	2	3	6	5
Os09t0494600-01	Protein of unknown function DUF599 family protein.	up	1.61202	4.61428e-10	17	9	19	39	37	36		Os07t0448200-00	Similar to cDNA clone:J023132K03, full insert sequence.	up	1.42487	4.7099e-11	266	226	253	570	566	540		Os04t0165450-00	Non-protein coding transcript.	up	2.15047	0.00370191	1	1	2	5	5	16		Os03t0424000-01	Similar to U-box domain containing protein.	up	2.12447	0.0066615	1	2	1	2	4	8
Os05t0199100-01	Similar to NDR1/HIN1-Like protein 2.	up	1.61078	0.0224457	3	3	1	6	6	6		Os08t0368166-00	Hypothetical protein.	up	1.42361	3.6598e-05	21	11	12	35	45	25		Os04t0447700-01	Similar to Polyketide reductase.	up	2.14939	3.90835e-08	5	3	5	24	27	30		Os01t0866500-01	Similar to Soluble inorganic pyrophosphatase (EC 3.6.1.1) (Pyrophosphate phospho- hydrolase) (PPase).	up	2.1243	0.00700816	0	2	2	3	3	8
Os11t0428500-01	Conserved hypothetical protein.	up	1.60691	0.000820279	6	4	6	13	16	11		Os01t0101175-00	Non-protein coding transcript.	up	1.42345	6.43536e-05	10	7	13	32	27	13		Os03t0412400-01	Conserved hypothetical protein.	up	2.14907	8.42355e-34	25	20	56	185	191	233		Os05t0324000-01	Conserved hypothetical protein.	up	2.12037	0.000817848	3	2	2	4	4	16
Os02t0578400-01	Photosystem II oxygen evolving complex protein PsbQ family protein.	up	1.60648	3.2717e-12	909	820	937	2497	2445	1705		Os01t0643450-00	Hypothetical protein.	up	1.42256	0.0211772	4	3	5	8	12	9		Os09t0533650-01	Conserved hypothetical protein.	up	2.14769	5.14649e-05	3	4	4	25	27	16		Os08t0178500-01	Similar to H0315F07.12 protein.	up	2.11956	5.49652e-05	3	3	3	12	7	11
Os08t0546800-01	Similar to Heat stress transcription factor B-2b.	up	1.6036	7.91791e-12	15	12	31	42	44	57		Os07t0604600-01	Similar to B12D protein.	up	1.42157	8.99531e-22	132	141	202	439	442	241		Os06t0141133-00	Hypothetical protein.	up	2.1424	0.00029403	0	1	5	12	11	15		Os02t0194700-01	Similar to Lipoxygenase 2.3, chloroplast precursor (EC 1.13.11.12) (LOX2:Hv:3).	up	2.11838	5.36465e-05	4	2	3	7	13	10
Os01t0919150-00	Hypothetical protein.	up	1.60255	5.66792e-24	32	32	60	106	90	109		Os09t0460400-01	Alpha/beta hydrolase fold-3 domain containing protein.	up	1.41906	0.00142644	3	7	10	25	14	9		Os11t0677101-00	Similar to NB-ARC domain containing protein.	up	2.14213	0.000294163	1	2	3	16	8	14		Os02t0193100-01	Conserved hypothetical protein.	up	2.1183	5.41133e-05	3	3	3	6	14	10
Os01t0740500-00	Similar to glutamate carboxypeptidase 2.	up	1.60218	3.70215e-56	87	82	144	274	220	275		Os09t0323500-01	Protein of unknown function DUF833 family protein.	up	1.41839	0.0193724	3	4	5	11	11	7		Os03t0314500-01	WD40-like Beta Propeller domain containing protein.	up	2.14213	0.000294129	1	3	2	16	10	12		Os04t0209200-01	Similar to MRP-like ABC transporter.	up	2.11664	1.68106e-62	60	82	109	201	274	323
Os07t0538300-01	Hypothetical conserved gene.	up	1.59823	0.000940174	5	5	4	14	9	12		Os12t0170800-01	Similar to Citrate binding protein precursor.	up	1.41635	1.82457e-13	58	78	65	203	168	106		Os06t0683400-02	Small calcium-binding protein with one EF-hand motif, Positive regulation of osmotic and salt tolerance	up	2.14204	6.67608e-242	148	128	217	1134	807	1062		Os04t0597501-00	Similar to OSJNba0093F12.10 protein.	up	2.11647	0.0119346	1	0	3	1	7	6
Os03t0730000-01	Lecithin:cholesterol acyltransferase family protein.	up	1.59782	1.16192e-69	118	105	185	340	268	393		Os03t0237500-01	Similar to predicted protein.	up	1.41186	5.06382e-08	25	26	42	102	80	40		Os11t0269700-01	Hypothetical protein.	up	2.13943	8.63576e-05	0	3	4	13	12	19		Os12t0105401-00	Hypothetical gene.	up	2.11638	4.85005e-07	6	3	5	12	17	17
Os01t0827400-01	Prenylated rab acceptor PRA1 family protein.	up	1.59712	3.35453e-18	27	26	43	73	65	98		Os01t0758350-00	Hypothetical protein.	up	1.40965	0.00115268	6	8	7	16	23	11		Os02t0282000-01	NB-ARC domain containing protein.	up	2.13737	2.58161e-05	4	1	3	20	16	14		Os01t0748950-01	Similar to predicted protein.	up	2.10939	0.00138022	1	5	1	4	4	16
Os01t0844300-01	Similar to Peptidylprolyl isomerase.	up	1.59118	0.00300255	5	3	4	17	4	9		Os03t0579200-00	Similar to NB-ARC domain containing protein.	up	1.40879	0.000461221	8	10	6	21	21	15		Os01t0582600-01	Phospholipase A2, active site domain containing protein.	up	2.13256	3.88283e-220	137	150	300	1307	960	1271		Os05t0473401-01	Hypothetical conserved gene.	up	2.10874	2.2227e-05	4	3	3	7	11	15
Os01t0915900-01	Conserved hypothetical protein.	up	1.58727	0.00653623	3	3	4	9	8	8		Os06t0195800-01	Similar to DNAJ heat shock N-terminal domain-containing protein.	up	1.40726	1.50708e-08	35	29	42	86	98	62		Os02t0687200-01	Protein of unknown function DUF581 family protein.	up	2.11845	4.26601e-19	9	8	17	77	51	77		Os05t0473401-02	Hypothetical conserved gene.	up	2.10874	2.2227e-05	4	3	3	7	11	15
Os09t0550500-02	Conserved hypothetical protein.	up	1.58727	0.00653623	5	2	3	10	8	7		Os05t0368100-00	Conserved hypothetical protein.	up	1.40673	0.0367906	4	5	3	18	5	6		Os11t0690332-00	Similar to Protein kinase domain containing protein.	up	2.11025	1.49162e-06	5	2	4	22	15	30		Os08t0518800-01	Similar to Class III chitinase homologue (OsChib3H-h) (Fragment).	up	2.1084	3.34411e-20	15	15	23	34	55	82
Os12t0121400-00	Snf7 family protein.	up	1.58666	7.64242e-96	229	182	338	667	466	691		Os03t0659200-03	Similar to ferredoxin.	up	1.40545	0.00661269	3	3	10	13	12	13		Os11t0210201-00	Conserved hypothetical protein.	up	2.10959	3.17778e-43	29	25	30	183	127	192		Os09t0135100-00	Hypothetical conserved gene.	up	2.10702	0.00279173	1	1	3	5	6	6
Os11t0676800-00	Similar to NB-ARC domain containing protein.	up	1.58546	1.76588e-08	9	15	14	39	26	28		Os03t0161900-02	Heat stress transcriptioon factor, High-temperature stress tolerance	up	1.40445	7.23799e-06	17	11	22	49	51	19		Os01t0113600-02	Hypothetical protein.	up	2.10852	5.34563e-24	15	7	22	99	73	91		Os03t0302100-01	Non-protein coding transcript.	up	2.10617	0.00280469	3	1	1	4	5	8
Os02t0823100-01	Similar to Plasma membrane intrinsic protein (Plasma membrane integral protein ZmPIP1-5).	up	1.58476	6.51135e-16	416	359	345	895	950	987		Os06t0219500-00	Similar to 26.2 kDa heat shock protein, mitochondrial.	up	1.40425	0.000206178	8	10	9	31	21	12		Os02t0726700-01	Helix-loop-helix DNA-binding domain containing protein.	up	2.10844	7.66196e-07	6	4	5	42	25	24		Os05t0571200-01	Similar to WRKY transcription factor 19.	up	2.10112	9.3805e-06	4	3	4	9	12	15
Os01t0919100-01	Aluminum-induced citrate transporter, Aluminum tolerance	up	1.58232	1.53218e-37	64	59	102	184	165	196		Os06t0523300-01	Conserved hypothetical protein.	up	1.40259	3.04501e-06	12	21	16	47	48	21		Os01t0294700-01	Haem peroxidase, plant/fungal/bacterial family protein.	up	2.10718	1.28355e-66	43	27	54	272	201	265		Os01t0124600-00	Similar to cDNA clone:001-125-E08, full insert sequence.	up	2.10111	9.38148e-06	5	3	3	4	13	19
Os02t0206700-01	UDP-glucuronosyl/UDP-glucosyltransferase family protein.	up	1.58201	1.83405e-19	29	26	40	80	62	89		Os01t0843300-00	Similar to Mitochondrial Rho GTPase.	up	1.4009	0.04314	3	5	2	9	11	4		Os06t0649000-01	PAMP (pathogen-associated molecular pattern)-responsive transrepressor, Defense response	up	2.10687	5.6595e-20	15	13	28	146	81	107		Os07t0417200-01	Similar to Delta 12 oleic acid desaturase FAD2.	up	2.10007	9.99728e-104	118	138	193	313	507	604
Os11t0303800-01	Hypothetical protein.	up	1.58132	6.22854e-07	7	7	18	29	25	24		Os01t0602433-00	Hypothetical protein.	up	1.40038	0.0425851	4	3	3	10	11	3		Os04t0619400-01	Protein kinase, core domain containing protein.	up	2.10686	1.57864e-151	90	104	144	714	552	745		Os01t0902800-00	Similar to cDNA, clone: J090081K18, full insert sequence.	up	2.09601	0.00130296	1	1	4	7	5	8
Os11t0236200-00	Similar to Sucrose-phosphate synthase.	up	1.58013	0.0180926	1	2	5	8	8	4		Os01t0627800-01	Similar to Cytochrome P450 monooxygenase CYP72A5 (Fragment).	up	1.39936	1.30854e-05	16	7	17	38	35	21		Os04t0600300-01	Homodimeric diiron-carboxylate protein, Cyanide-resistant respiration in mitochondria, Reactive oxygen species (ROS) scavenging	up	2.10557	9.84728e-12	2	7	12	53	34	39		Os07t0629500-01	Similar to cDNA clone:002-114-B06, full insert sequence.	up	2.09561	2.67853e-90	139	147	135	297	428	622
Os06t0102200-00	Similar to H0102C09.4 protein.	up	1.57954	3.21911e-06	5	9	13	26	17	23		Os08t0498400-01	Similar to Caffeoyl-CoA 3-O-methyltransferase (Fragment).	up	1.39792	6.68736e-10	48	59	66	129	167	100		Os11t0151400-01	Cytochrome P450 family protein.	up	2.1051	4.49176e-27	13	18	36	162	102	134		Os01t0116900-00	Protein kinase, catalytic domain domain containing protein.	up	2.09475	4.07074e-06	5	2	5	10	16	13
Os01t0831900-02	Similar to Ammonium transporter.	up	1.57838	0.000380374	10	8	8	32	12	21		Os01t0795200-01	Similar to Subtilase.	up	1.3915	2.93931e-07	27	53	39	133	93	55		Os07t0430501-00	Similar to Thionin-like peptide.	up	2.10466	2.49845e-27	15	9	36	116	104	135		Os01t0136000-00	Similar to Cytosolic class I small heat-shock protein HSP17.5.	up	2.09459	0.00143449	3	2	1	7	4	9
Os09t0110500-01	Hypothetical protein.	up	1.57781	8.00509e-05	6	5	9	15	17	17		Os07t0663000-00	Hypothetical protein.	up	1.39135	0.0390165	2	5	4	11	6	9		Os03t0657400-00	Hypothetical conserved gene.	up	2.10154	0.000334673	1	4	2	21	12	10		Os06t0268500-00	Similar to OSIGBa0139J17.1 protein.	up	2.09397	9.85185e-40	31	37	52	93	126	160
Os05t0170300-00	Leucine-rich repeat domain containing protein.	up	1.5778	0.0173613	2	2	4	9	5	6		Os04t0203600-00	Similar to cDNA clone:002-100-D12, full insert sequence.	up	1.3879	0.00213172	13	6	10	43	18	9		Os10t0528300-01	Tau class GST protein 4.	up	2.1015	1.28724e-05	4	5	3	33	13	28		Os04t0412000-01	Hypothetical protein.	up	2.09378	6.05454e-99	105	113	146	249	410	494
Os01t0633400-01	Cystathionine beta-synthase, core domain containing protein.	up	1.57661	3.79184e-08	11	8	18	23	35	32		Os02t0570800-00	Hypothetical protein.	up	1.38609	1.13497e-08	25	33	42	92	79	58		Os07t0175600-01	Plant lipid transfer protein and hydrophobic protein, helical domain containing protein.	up	2.10086	0.00143714	0	1	4	14	9	8		Os01t0885700-01	Protein kinase-like domain containing protein.	up	2.09021	3.29753e-23	23	28	27	67	69	110
Os04t0401700-02	Similar to Isoform 2 of Potassium transporter 1.	up	1.57452	4.41465e-26	578	532	644	1441	1374	1510		Os03t0248200-01	Similar to Cytochrome P450 family protein, expressed.	up	1.38564	0.0342023	3	3	5	10	8	8		Os10t0180800-02	Similar to Calcium binding EGF domain containing protein, expressed.	up	2.09843	1.83786e-36	20	24	25	155	107	147		Os04t0669300-01	EF hand domain containing protein.	up	2.08835	0.000622528	1	1	5	6	10	7
Os12t0171600-01	Conserved hypothetical protein.	up	1.57372	0.000375233	4	6	8	19	13	12		Os02t0160800-01	Hypothetical protein.	up	1.3844	5.68137e-05	7	16	15	45	28	16		Os08t0173300-01	Small peptides, Anti-herbivore defense response, Response to wounding and oral secretion	up	2.097	2.17838e-59	32	34	48	255	179	240		Os07t0620700-01	Conserved hypothetical protein.	up	2.08827	1.13452e-47	82	83	64	167	227	336
Os05t0354400-01	Similar to ESK1 (ESKIMO 1).	up	1.57326	2.58637e-13	25	26	26	62	58	67		Os10t0440500-00	Heavy metal transport/detoxification protein domain containing protein.	up	1.38055	4.46909e-05	110	148	140	612	189	164		Os01t0393300-00	Similar to H0306B06.1 protein.	up	2.09651	0.00494126	0	0	4	11	7	7		Os02t0211100-02	Similar to H0423H10.12 protein.	up	2.08709	0.0127247	1	3	1	8	4	4
Os07t0658400-02	Ferredoxin-dependent glutamate synthase, Leaf senescence and nitrogen remobilization	up	1.5698	1.99552e-10	28104	24655	22874	64460	66638	58183		Os02t0570700-01	Cytochrome P450 family protein.	up	1.37966	1.06846e-09	38	49	58	120	119	88		Os01t0196300-01	Basic helix-loop-helix (bHLH) transcription factor, Diterpenoid phytoalexin factor, Biosynthesis of diterpenoid phytoalexins, Stress response	up	2.09604	0.00490067	2	1	1	9	9	7		Os07t0209201-00	Hypothetical protein.	up	2.08514	1.77952e-53	145	147	271	371	618	776
Os02t0166600-01	Hypothetical protein.	up	1.56873	4.86887e-35	99	61	140	246	173	303		Os11t0506700-00	Similar to ATPase, coupled to transmembrane movement of substances.	up	1.37948	0.000892441	21	15	13	68	34	17		Os01t0177100-01	Similar to STYLOSA protein.	up	2.09597	0.00508869	1	0	3	13	4	8		Os06t0272800-00	Domain of unknown function DUF231, plant domain containing protein.	up	2.08459	8.60908e-07	4	6	4	13	12	20
Os07t0435300-01	Photosystem I reaction center subunit IV, chloroplast precursor (PSI- E) (Photosystem I 10.8 kDa polypeptide).	up	1.56789	4.71508e-17	14452	10994	11073	30687	28042	33558		Os11t0100100-01	Similar to Autophagy-related protein 8D.	up	1.37764	4.75371e-21	162	182	190	560	457	236		Os07t0130100-01	Similar to Resistance protein candidate (Fragment).	up	2.09526	1.23428e-07	4	4	5	26	27	25		Os01t0959200-01	Similar to Ci21A protein.	up	2.08295	3.51618e-134	223	279	259	549	805	1041
Os01t0228450-00	Hypothetical protein.	up	1.56594	6.14589e-05	3	10	8	18	13	20		Os08t0424100-00	Similar to carbonic anhydrase.	up	1.37729	1.14766e-10	62	79	90	268	161	109		Os01t0845100-01	Protein of unknown function DUF668 family protein.	up	2.09073	4.80419e-34	18	13	34	143	108	132		Os10t0393800-01	Lipase, GDSL domain containing protein.	up	2.08285	1.41908e-06	3	2	9	6	20	19
Os05t0453700-02	Similar to ENOD18 protein (Fragment).	up	1.56465	0.0050306	3	1	7	9	6	12		Os12t0197150-00	Non-protein coding transcript.	up	1.37494	2.1573e-06	19	14	23	48	46	34		Os03t0153900-01	Aromatic-ring hydroxylase family protein.	up	2.08812	0.0164059	2	0	1	9	5	5		Os11t0105775-00	Hypothetical gene.	up	2.08215	3.00908e-13	9	10	12	26	42	30
Os02t0157501-00	Leucine-rich repeat domain containing protein.	up	1.56454	0.00503642	5	4	2	10	9	8		Os02t0620500-00	2 (Fragment).	up	1.3739	2.13461e-11	51	62	87	180	192	89		Os07t0153150-01	Conserved hypothetical protein.	up	2.08785	0.0164257	1	1	1	8	3	8		Os12t0617400-01	Viviparous-14.	up	2.0817	4.4543e-46	52	48	87	128	194	266
Os03t0810700-00	Similar to Mitochondrial Rho GTPase.	up	1.56202	0.0458436	3	2	1	4	6	5		Os07t0541900-01	Similar to KI domain interacting kinase 1.	up	1.37365	3.2533e-14	74	78	98	267	194	118		Os03t0678800-00	Glycosyl transferase, family 8 protein.	up	2.08172	1.11346e-21	14	8	21	80	78	94		Os09t0555800-00	Similar to AMP-binding protein (Adenosine monophosphate binding protein 6 AMPBP6).	up	2.08069	3.98805e-10	3	7	13	19	22	32
Os11t0502700-01	Glycosyl transferase, family 31 domain containing protein.	up	1.56172	0.0458911	1	4	1	6	4	5		Os11t0127800-01	Similar to FHA domain containing protein, expressed.	up	1.37093	0.00503485	7	9	2	19	20	3		Os02t0111600-01	Serine/threonine protein kinase-related domain containing protein.	up	2.07731	1.62975e-57	29	47	55	275	195	296		Os04t0226633-00	Hypothetical protein.	up	2.08052	0.000718085	4	0	3	3	11	9
Os07t0676900-01	Similar to Peroxidase (EC 1.11.1.7).	up	1.55674	0.00568123	2	4	14	11	18	17		Os08t0498400-02	Similar to Caffeoyl-CoA O-methyltransferase (Fragment).	up	1.36909	6.37922e-10	47	66	66	136	164	102		Os03t0741100-01	Basic helix-loop-helix transcription factor, Drought tolerance	up	2.07716	1.96314e-211	124	104	180	896	646	833		Os12t0105300-02	Actin-binding FH2 domain containing protein.	up	2.07918	4.46153e-07	4	6	5	8	20	20
Os02t0533800-01	Similar to ATPase inhibitor.	up	1.55375	2.59204e-96	224	167	328	577	451	682		Os10t0578800-01	Similar to LrgB-like family protein, expressed.	up	1.36847	4.0538e-22	257	283	279	877	640	387		Os11t0227600-02	Hypothetical protein.	up	2.07614	5.60479e-44	30	20	44	213	141	194		Os12t0124000-01	Similar to FHA domain containing protein, expressed.	up	2.07874	0.000254119	3	2	3	7	12	7
Os01t0805500-00	Similar to indole-3-acetate beta-glucosyltransferase.	up	1.55144	0.00309257	3	4	16	12	18	23		Os08t0501132-00	Similar to glycinamide ribonucleotide transformylase.	up	1.36791	0.02921	1	5	6	11	12	5		Os10t0440500-00	Heavy metal transport/detoxification protein domain containing protein.	up	2.06757	7.93471e-06	6	3	4	36	20	21		Os01t0765400-01	Protease inhibitor I4, serpin, plant domain containing protein.	up	2.07566	3.4608e-34	34	32	40	81	101	150
Os02t0123100-03	Similar to Cyclin-dependent kinase A-2.	up	1.55127	0.0133742	1	2	6	7	6	9		Os03t0804900-00	UDP-glucuronosyl/UDP-glucosyltransferase family protein.	up	1.36783	9.18184e-07	16	29	26	75	57	32		Os07t0680600-02	Hypothetical conserved gene.	up	2.06693	9.74521e-88	94	79	135	698	476	610		Os03t0594250-00	Hypothetical protein.	up	2.07218	7.26126e-20	19	25	25	43	89	84
Os05t0170250-01	Hypothetical gene.	up	1.55118	0.0133906	2	2	5	10	5	7		Os03t0399600-03	Non-protein coding transcript.	up	1.36773	0.0291853	2	5	5	10	13	5		Os04t0667600-01	Heavy metal transport/detoxification protein domain containing protein.	up	2.06424	1.30238e-265	165	138	279	1209	922	1224		Os01t0210900-01	Cytochrome P450 family protein.	up	2.06931	0.0149941	0	2	3	3	2	12
Os08t0114100-01	Green tissues expressed protein	up	1.55108	3.91824e-102	192	178	321	570	462	605		Os09t0471000-01	Similar to cupin, RmlC-type.	up	1.3677	2.39909e-06	28	16	25	72	52	35		Os09t0524800-02	Apoptosis regulator Bcl-2 protein, BAG domain containing protein.	up	2.06224	2.77614e-36	23	16	33	157	106	153		Os08t0169100-01	Hypothetical gene.	up	2.06759	3.1984e-56	93	114	80	214	289	393
Os01t0293000-01	S-adenosyl-l-methionine synthetase, Histone H3K4me3 and DNA methylation, Regulation of gene expression related to flowering	up	1.54259	1.36599e-09	14	18	16	42	28	44		Os01t0209800-02	Similar to Cationic amino acid transporter (Fragment).	up	1.3671	7.02129e-05	10	10	13	32	28	16		Os09t0524800-01	Apoptosis regulator Bcl-2 protein, BAG domain containing protein.	up	2.06224	2.77614e-36	23	16	33	157	106	153		Os11t0701600-00	Glycoside hydrolase, family 18, catalytic domain domain containing protein.	up	2.06586	5.63198e-06	2	6	12	8	25	31
Os07t0196300-01	Cyclin-like F-box domain containing protein.	up	1.54021	2.02402e-05	11	8	7	18	20	24		Os06t0129900-01	Similar to Cytochrome P450 CYPD.	up	1.36682	3.47921e-22	264	234	278	657	718	395		Os05t0552800-01	Conserved hypothetical protein.	up	2.06206	7.75311e-10	5	2	11	40	31	34		Os05t0269200-00	Similar to inner membrane transport protein.	up	2.06545	2.57647e-19	31	18	53	63	108	148
Os01t0719300-01	Similar to Sulfate transporter 3.1 (AST12) (AtST1).	up	1.54016	1.03617e-14	22	24	31	64	53	65		Os10t0151233-00	Hypothetical protein.	up	1.3639	0.000183182	16	13	10	34	44	13		Os07t0431160-00	Similar to Thionin-like peptide.	up	2.06204	1.79148e-15	10	9	11	60	60	54		Os04t0577375-00	Hypothetical conserved gene.	up	2.06539	3.97577e-05	1	3	6	10	12	10
Os04t0538000-01	Tetratricopeptide TPR-1 domain containing protein.	up	1.53945	0.000326282	5	4	9	12	13	18		Os06t0129900-02	Similar to cytochrome P450.	up	1.36176	9.44882e-22	261	233	273	644	709	390		Os02t0585200-01	Heavy metal transport/detoxification protein domain containing protein.	up	2.06127	1.02544e-142	79	72	149	627	463	637		Os09t0379600-00	Similar to Homeobox-leucine zipper protein HOX25.	up	2.0586	1.70514e-35	28	35	47	85	111	143
Os11t0100300-00	Conserved hypothetical protein.	up	1.53161	0.00330712	4	2	7	8	13	10		Os07t0663750-00	Hypothetical protein.	up	1.36029	0.00279941	8	6	6	17	15	14		Os09t0456800-01	Similar to Heat stress transcription factor Spl7 (Heat shock transcription factor) (Heat shock factor RHSF10).	up	2.06047	3.34045e-06	2	7	6	40	25	23		Os03t0676400-01	VQ domain containing protein.	up	2.05842	2.56341e-10	4	7	13	15	31	29
Os12t0100200-00	Conserved hypothetical protein.	up	1.53161	0.00330712	4	2	7	8	13	10		Os05t0580500-01	Similar to 10A19I.14.	up	1.35989	5.73181e-05	13	10	12	29	31	20		Os10t0392400-01	Tify domain containing protein.	up	2.05979	1.61556e-33	26	18	37	147	137	182		Os06t0569300-00	Conserved hypothetical protein.	up	2.05756	7.15515e-06	4	4	4	13	12	13
Os04t0558200-00	Cactin, domain domain containing protein.	up	1.53152	0.0358638	1	2	4	6	7	4		Os06t0592500-01	Similar to Ethylene-responsive transcriptional coactivator.	up	1.35599	6.15493e-11	130	182	215	627	330	249		Os03t0764125-00	Hypothetical protein.	up	2.05552	4.26337e-50	34	36	86	356	218	318		Os04t0373400-01	Similar to MATE efflux family protein, expressed.	up	2.05747	5.17663e-149	262	269	306	573	914	1100
Os11t0657300-01	Similar to Small nuclear ribonucleoprotein F (snRNP-F) (Sm protein F) (Sm-F) (SmF).	up	1.5315	6.40925e-41	105	71	133	254	177	296		Os10t0568000-01	Conserved hypothetical protein.	up	1.35344	0.000250694	11	12	18	48	22	23		Os03t0285850-00	Non-protein coding transcript.	up	2.05482	1.81697e-07	4	3	10	43	18	38		Os05t0100100-01	Similar to cDNA clone:006-204-G09, full insert sequence.	up	2.05747	7.15957e-06	2	3	7	11	7	20
Os01t0723600-01	Ribose-phosphate pyrophosphokinase 3 (EC 2.7.6.1) (Phosphoribosyl pyrophosphate synthetase 3).	up	1.53141	0.0474673	2	0	5	7	1	9		Os11t0155600-01	Conserved hypothetical protein.	up	1.35144	5.96177e-12	677	767	790	1861	2062	1114		Os03t0216733-00	Hypothetical protein.	up	2.05422	0.00210519	1	3	1	10	12	8		Os03t0374900-00	Similar to cationic amino acid transporter.	up	2.05742	7.15842e-06	3	3	6	8	10	20
Os08t0560000-01	Similar to gibberellin 20 oxidase 2.	up	1.53046	5.50333e-15	40	29	56	101	98	91		Os02t0625900-01	Conserved hypothetical protein.	up	1.35041	2.75206e-06	14	16	23	45	49	26		Os12t0109700-01	Protein of unknown function DUF2985 domain containing protein.	up	2.05421	0.00210519	3	0	2	10	6	14		Os12t0617250-00	Hypothetical gene.	up	2.05349	6.9709e-46	48	43	65	103	162	217
Os08t0560800-00	Similar to Calreticulin-like protein (Fragment).	up	1.53015	0.0349744	1	2	4	7	5	5		Os02t0620533-00	Hypothetical protein.	up	1.34807	8.72446e-11	49	61	84	167	184	87		Os09t0125766-01	Hypothetical gene.	up	2.05421	0.00210519	3	2	0	17	8	5		Os08t0487100-01	Similar to BZIP transcription factor BZI-2.	up	2.05215	4.89176e-12	5	7	16	19	26	42
Os12t0563000-00	Phospholipid/glycerol acyltransferase domain containing protein.	up	1.52982	0.0375492	3	0	4	7	2	8		Os09t0388400-01	HAD superfamily hydrolase-like, type 3 domain containing protein.	up	1.34725	7.70561e-17	179	205	174	564	408	291		Os03t0815100-01	Similar to OsNAC6 protein.	up	2.04897	2.68098e-215	129	128	203	1007	719	900		Os12t0281300-01	Pi-ta protein belonging to the nucleotide-binding site leucine-rich repeat (NBS-LRR) class, Rice blast resistance (Nipponbare: susceptible)	up	2.0514	5.49134e-119	164	151	172	362	500	631
Os06t0332600-01	Similar to Rf2 protein.	up	1.52952	1.72829e-10	22	10	25	49	30	55		Os11t0629150-00	Non-protein coding transcript.	up	1.34301	0.00189866	7	8	7	22	17	11		Os09t0418800-00	Hypothetical gene.	up	2.04873	7.97056e-05	4	1	3	19	10	18		Os09t0430701-00	Conserved hypothetical protein.	up	2.05045	0.0393967	1	2	0	4	4	2
Os09t0431900-00	Zinc finger, C2H2-type domain containing protein.	up	1.52741	0.000962707	8	4	4	11	12	15		Os11t0213000-01	Similar to Protein kinase domain containing protein, expressed.	up	1.34037	2.00751e-20	189	174	184	538	445	259		Os10t0144700-00	Cytochrome P450 domain containing protein.	up	2.04534	2.10086e-06	1	7	11	45	16	50		Os08t0307601-01	Similar to cDNA clone:002-114-B06, full insert sequence.	up	2.04763	6.44256e-54	55	68	64	132	184	259
Os03t0415750-01	Hypothetical gene.	up	1.52724	2.21094e-06	13	6	12	22	20	31		Os02t0694100-01	Cyclin-like F-box domain containing protein.	up	1.33612	2.90739e-06	19	27	23	68	47	39		Os12t0629700-01	Similar to Thaumatin-like protein precursor.	up	2.04394	5.76564e-15	8	11	30	81	94	98		Os02t0282000-01	NB-ARC domain containing protein.	up	2.04619	5.20231e-09	6	9	7	20	24	24
Os06t0612900-00	Similar to predicted protein.	up	1.52309	1.89724e-16	33	23	36	77	55	83		Os09t0483200-00	Similar to Ubiquitin/ribosomal fusion protein (Fragment).	up	1.335	2.05811e-05	12	25	24	58	41	36		Os03t0180800-01	TIFY domain-containing transcriptional regulator, Salt and dehydration stress tolerance	up	2.04184	8.15459e-88	52	35	93	369	278	376		Os02t0807100-03	Hypothetical gene.	up	2.04233	2.9735e-22	26	31	22	46	86	113
Os04t0659100-02	Similar to Isoform 2 of Glutamine synthetase, chloroplastic.	up	1.52233	6.79545e-48	7788	6375	8301	19774	15942	17768		Os05t0542500-02	LEA-like protein.	up	1.33489	0.00160604	9	5	9	22	22	8		Os04t0586500-01	Malectin-like carbohydrate-binding domain domain containing protein.	up	2.04077	1.75254e-54	30	29	52	226	174	231		Os02t0463500-01	Peptidase S10, serine carboxypeptidase domain containing protein.	up	2.0415	0.0121008	2	2	2	10	4	4
Os07t0290200-01	Plant lipid transfer protein/seed storage/trypsin-alpha amylase inhibitor domain containing protein.	up	1.52192	6.01454e-86	294	224	423	729	656	791		Os02t0160900-01	Protein of unknown function wound-induced domain containing protein.	up	1.33417	0.000136158	7	16	15	44	27	15		Os01t0723600-01	Ribose-phosphate pyrophosphokinase 3 (EC 2.7.6.1) (Phosphoribosyl pyrophosphate synthetase 3).	up	2.03867	0.000281938	2	0	5	15	8	18		Os12t0281300-02	Pi-ta protein belonging to the nucleotide-binding site leucine-rich repeat (NBS-LRR) class, Rice blast resistance (Nipponbare: susceptible)	up	2.04116	1.29106e-120	163	156	172	361	502	632
Os02t0484200-01	Transferase family protein.	up	1.52072	0.000727731	5	3	16	14	18	23		Os06t0493800-00	Conserved hypothetical protein.	up	1.33333	0.0175409	5	7	3	17	7	10		Os09t0325800-01	Conserved hypothetical protein.	up	2.03816	0.00737575	1	0	3	12	4	8		Os08t0543050-00	Similar to NBS2-RDG2A.	up	2.03765	0.00263881	2	1	4	4	13	5
Os02t0559500-00	Conserved hypothetical protein.	up	1.51967	6.16696e-05	6	7	18	16	21	35		Os11t0641200-01	Hypothetical conserved gene.	up	1.33237	6.66681e-16	209	231	301	550	726	359		Os10t0520100-00	Cyclin-like F-box domain containing protein.	up	2.03797	0.00727344	4	0	0	9	8	7		Os10t0559800-01	Protein of unknown function DUF547 domain containing protein.	up	2.03724	9.52526e-77	80	118	122	209	335	433
Os02t0559900-00	Conserved hypothetical protein.	up	1.51967	6.1646e-05	6	7	18	16	21	35		Os04t0304200-01	Similar to Nonphototropic hypocotyl protein 1 (EC 2.7.1.37) (Phototropin).	up	1.33084	1.65409e-13	73	74	78	192	196	113		Os08t0162033-00	Similar to 50S ribosomal protein L13.	up	2.03795	0.00720623	2	0	2	9	4	11		Os07t0673400-02	Similar to Universal stress protein.	up	2.03576	0.00305811	2	0	4	6	8	5
Os02t0560300-00	Conserved hypothetical protein.	up	1.51966	6.15529e-05	6	7	18	16	21	35		Os08t0153900-01	Protein of unknown function DUF599 family protein.	up	1.32889	5.64827e-05	13	17	10	42	30	18		Os06t0688800-00	Hypothetical conserved gene.	up	2.03781	0.00722374	0	2	2	9	4	11		Os03t0235000-01	Similar to Peroxidase.	up	2.03205	2.63142e-100	284	320	461	745	1111	1338
Os02t0560700-00	Conserved hypothetical protein.	up	1.51966	6.14953e-05	6	7	18	16	21	35		Os06t0531600-02	Similar to Esterase.	up	1.32846	0.000423841	10	12	10	23	37	12		Os03t0188500-01	Glutelin family protein.	up	2.03637	1.4004e-21	14	15	18	87	85	95		Os11t0687200-01	Hypothetical conserved gene.	up	2.03122	6.45745e-08	9	9	6	23	31	18
Os02t0561100-00	Conserved hypothetical protein.	up	1.51965	6.14902e-05	6	7	18	16	21	35		Os03t0234000-00	Non-symbiotic hemoglobin 3 (rHb3) (ORYsa GLB1c).	up	1.32814	2.01468e-06	27	20	23	59	66	32		Os11t0608500-00	Non-protein coding transcript.	up	2.035	5.7529e-11	8	6	7	46	34	40		Os05t0580500-01	Similar to 10A19I.14.	up	2.02837	1.43237e-13	13	10	12	23	29	55
Os08t0234100-01	Conserved hypothetical protein.	up	1.519	1.64506e-08	23	20	25	57	57	44		Os12t0124000-04	Similar to FHA domain containing protein, expressed.	up	1.32776	0.0471202	3	3	5	12	8	5		Os05t0140100-01	R2R3 MYB transcription factor, Regulation of phosphate-starvation responses and root architecture	up	2.03496	0.000616361	2	2	3	22	9	10		Os01t0740800-01	Conserved hypothetical protein.	up	2.02825	3.76405e-25	22	20	29	54	73	88
Os08t0531100-01	MAP65/ASE1 family protein.	up	1.51717	7.8955e-08	11	7	21	25	26	40		Os02t0571100-01	Ent-copalyl diphosphate synthase, Defense against both fungal pathogen and bacterial pathogen, Biosynthesis of phytoalexin	up	1.32716	2.07278e-12	69	61	76	182	185	94		Os01t0793900-01	Conserved hypothetical protein.	up	2.03283	2.30104e-46	39	31	71	251	250	288		Os11t0155600-01	Conserved hypothetical protein.	up	2.02763	2.92182e-122	677	767	790	1622	2249	2853
Os08t0528200-01	Conserved hypothetical protein.	up	1.51419	0.00225002	5	4	5	13	7	13		Os01t0691200-01	Hypothetical protein.	up	1.3271	0.000134993	12	10	12	26	32	18		Os03t0285800-01	MAP Kinase.	up	2.03055	8.9184e-114	88	52	109	508	380	516		Os08t0496700-00	Myb/SANT-like domain domain containing protein.	up	2.02427	0.0120799	0	4	2	9	4	5
Os10t0541700-00	Hypothetical gene.	up	1.51359	4.43821e-07	11	11	14	34	12	38		Os06t0103950-00	Hypothetical protein.	up	1.32558	3.20422e-16	145	152	179	517	348	210		Os03t0103200-01	Similar to Physical impedance induced protein.	up	2.02912	1.69866e-16	6	8	19	73	51	63		Os11t0278900-01	Conserved hypothetical protein.	up	2.02379	9.81564e-18	22	32	25	48	69	127
Os04t0477300-01	Similar to OSIGBa0116M22.6 protein.	up	1.51095	2.41743e-07	16	4	17	30	19	37		Os04t0599675-00	Non-protein coding transcript.	up	1.32509	0.0142597	6	3	7	9	19	8		Os09t0442100-01	Protein kinase, core domain containing protein.	up	2.02781	1.75144e-225	157	104	223	963	747	1012		Os07t0552800-01	Cellulose synthase family protein.	up	2.02329	1.85072e-06	9	4	5	8	22	26
Os05t0453700-01	Similar to USP family protein.	up	1.51085	0.00776438	4	1	6	9	6	11		Os05t0331200-01	Similar to External rotenone-insensitive NADPH dehydrogenase.	up	1.32343	2.18744e-06	28	29	23	64	65	47		Os03t0285800-02	MAP Kinase.	up	2.02439	5.1808e-113	88	52	109	506	379	513		Os04t0550300-01	Hypothetical protein.	up	2.02269	0.000472717	0	3	5	5	12	8
Os04t0616800-00	Similar to H0525G02.13 protein.	up	1.51082	0.00776485	6	2	3	8	6	12		Os02t0178250-00	Hypothetical protein.	up	1.3228	0.0453846	2	6	4	12	6	9		Os03t0126900-01	Conserved hypothetical protein.	up	2.02008	7.19146e-09	3	4	11	37	22	43		Os01t0136050-00	Similar to 16.9 kDa heat shock protein.	up	2.02265	0.00131087	4	2	1	8	4	10
Os01t0934800-00	Alpha/beta hydrolase fold-1 domain containing protein.	up	1.51041	4.79346e-09	16	10	21	36	34	39		Os03t0655500-00	Ankyrin domain containing protein.	up	1.32271	0.000666749	5	13	14	40	20	12		Os12t0603300-01	Similar to AP2 domain containing protein, expressed.	up	2.01808	0.000115416	3	2	3	20	13	13		Os12t0113600-01	Hypothetical protein.	up	2.0226	0.00878211	0	4	1	5	3	8
Os03t0226600-02	Hypothetical conserved gene.	up	1.5103	1.30945e-71	394	281	525	1013	775	973		Os03t0659200-02	Similar to Ferredoxin.	up	1.32048	0.0108294	3	3	11	13	12	13		Os01t0796000-01	Conserved hypothetical protein.	up	2.01731	1.62569e-43	40	18	36	189	150	187		Os09t0525500-01	YY1 protein precursor.	up	2.02239	0.0282458	0	1	2	2	4	4
Os05t0247100-02	Chitinase III protein, Xylanase inhibitor, Regulation of abiotic stress response, Resistance to herbivores	up	1.50697	1.09086e-92	192	204	317	564	463	615		Os03t0659200-01	Similar to Ferredoxin.	up	1.32047	0.0108275	3	3	11	13	12	13		Os02t0750800-00	Protein of unknown function DUF3049 domain containing protein.	up	2.01268	0.0243883	2	0	1	7	7	4		Os02t0764700-01	Similar to Ethylene-responsive transcription factor 4 (Ethylene-responsive element binding factor 4) (Related to APETALA-2 protein 5) (EREBP-4) (AtERF4).	up	2.02201	0.0282817	1	1	1	3	2	5
Os12t0218300-01	Conserved hypothetical protein.	up	1.50614	2.97229e-09	24	18	31	46	42	82		Os12t0197100-01	Pre-ATP-grasp fold domain containing protein.	up	1.31991	2.67043e-16	89	120	124	321	264	155		Os01t0819700-01	Hypothetical conserved gene.	up	2.01221	6.4669e-51	48	22	55	265	193	238		Os09t0418500-00	Similar to CBL-interacting protein kinase 14.	up	2.02179	0.0118999	0	3	1	4	4	5
Os03t0296800-02	Hypothetical conserved gene.	up	1.50613	1.41344e-58	125	104	227	353	307	382		Os08t0128000-02	Galactose oxidase/kelch, beta-propeller domain containing protein.	up	1.317	1.7956e-08	49	43	43	107	119	71		Os10t0120300-01	Similar to Leucine Rich Repeat family protein, expressed.	up	2.0122	0.0239259	0	0	3	6	4	8		Os02t0693700-02	Similar to P-glycoprotein ABCB5.	up	2.02167	0.0283054	1	2	0	3	2	5
Os01t0168850-01	Hypothetical gene.	up	1.50605	0.0280693	0	4	4	5	8	6		Os03t0760200-01	Cytochrome P450 family protein.	up	1.31692	8.81292e-17	97	102	132	291	289	152		Os06t0278450-00	Hypothetical gene.	up	2.01212	0.0239296	1	0	2	6	5	7		Os07t0127500-01	Similar to PR-1a pathogenesis related protein (Hv-1a) precursor.	up	2.02123	5.22798e-13	6	9	18	24	40	36
Os02t0794600-01	Similar to Copper chaperone COX17-1.	up	1.50465	1.2277e-08	12	13	20	27	32	45		Os09t0526600-03	Similar to Isoform 2 of Heat stress transcription factor B-2c.	up	1.31662	1.62764e-14	126	149	228	509	375	227		Os07t0205500-01	Protein of unknown function DUF239, plant domain containing protein.	up	2.01163	0.0239677	2	1	0	5	5	8		Os08t0540900-01	Conserved hypothetical protein.	up	2.02059	0.00105472	3	0	4	4	10	8
Os06t0219500-00	Similar to 26.2 kDa heat shock protein, mitochondrial.	up	1.5046	0.0273121	2	2	4	6	3	10		Os01t0752500-01	APETELA2/ethylene response factor (AP2/ERF) type transcription factor, Negative regulation of disease resistance, Negative regulation of salt tolerance	up	1.31559	0.000526493	20	20	44	101	47	38		Os11t0608300-01	Barley stem rust resistance protein.	up	2.0084	7.72194e-17	16	10	11	66	55	86		Os12t0582666-00	Cytochrome P450 family protein.	up	2.02059	0.0284013	1	1	1	1	4	5
Os02t0726700-01	Helix-loop-helix DNA-binding domain containing protein.	up	1.50151	0.00172113	6	4	5	12	11	12		Os05t0310750-00	UPF0103/Mediator of ErbB2-driven cell motility (Memo-related) domain containing protein.	up	1.31534	0.00729426	10	12	10	21	44	8		Os11t0514500-01	Sorghum bicolor leucine-rich repeat-containing extracellular glycoprotein precursor.	up	2.00336	0.000388203	2	0	5	16	9	15		Os08t0374600-00	Similar to Receptor kinase-like protein.	up	2.02004	7.08316e-05	1	5	4	11	8	12
Os01t0674700-00	Similar to EMB2279 (EMBRYO DEFECTIVE 2279).	up	1.49919	3.01169e-61	1434	1250	2030	3981	3013	3844		Os04t0394500-00	Similar to H0718E12.6 protein.	up	1.31339	9.773e-23	189	232	246	587	577	309		Os05t0580500-01	Similar to 10A19I.14.	up	2.00182	0.000570002	2	4	1	17	14	9		Os04t0617900-01	Similar to germin-like protein subfamily 1 member 11.	up	2.01966	4.92136e-105	412	385	494	868	1362	1654
Os08t0120000-04	Succinate dehydrogenase iron-protein subunit (SDHB).	up	1.49836	4.94694e-32	63	56	105	167	136	210		Os03t0183600-00	Similar to Alanine aminotransferase.	up	1.31261	2.20195e-17	161	154	183	390	457	244		Os09t0418700-00	Similar to R111.	up	2.0017	4.96996e-05	4	2	3	20	13	18		Os04t0371100-00	Similar to OSIGBa0134J07.7 protein.	up	2.01914	1.59999e-06	4	3	8	12	11	23
Os04t0580001-01	Hypothetical gene.	up	1.49692	5.40153e-12	31	31	30	67	58	89		Os02t0675400-00	Similar to OSIGBa0111L12.2 protein.	up	1.31164	0.0345003	5	4	4	8	11	10		Os02t0632900-00	Conserved hypothetical protein.	up	1.99947	2.01317e-32	27	13	35	139	126	149		Os02t0618400-02	R2R3-type MYB transcription factor, Adaptive growth regulation	up	2.01901	1.79077e-07	7	4	6	12	16	24
Os10t0528300-01	Tau class GST protein 4.	up	1.49514	0.00604317	4	5	3	8	11	9		Os01t0627500-01	Cytochrome P450 family protein.	up	1.3113	3.40083e-12	668	706	777	2101	1732	967		Os09t0255400-02	Similar to indole-3-glycerol phosphate synthase.	up	1.99917	1.21044e-08	6	5	6	38	28	29		Os11t0454800-01	Similar to ATPase, histidine kinase, DNA gyrase B-, and HSP90-like domain containing protein.	up	2.01866	0.00102335	1	1	5	3	8	11
Os04t0401700-01	Potassium transporter, Potassium mediated growth, Salt tolerance	up	1.49316	6.21662e-11	693	659	545	1534	1456	1594		Os02t0813166-00	Cyclin-like F-box domain containing protein.	up	1.3109	5.84247e-15	98	95	120	308	261	130		Os04t0372750-00	Non-protein coding transcript.	up	1.99809	1.08949e-40	22	23	43	177	123	186		Os01t0586800-00	Similar to WRKY transcription factor 5 (Fragment).	up	2.01775	0.0004473	1	6	1	4	9	12
Os03t0586400-01	Conserved hypothetical protein.	up	1.4928	7.57521e-35	131	87	188	367	219	339		Os03t0803500-01	Similar to Prolyl 4-hydroxylase alpha-1 subunit-like protein.	up	1.31028	5.43641e-27	271	307	341	817	771	434		Os05t0368100-00	Conserved hypothetical protein.	up	1.99166	0.0404102	2	0	1	8	1	9		Os01t0944100-02	Hypothetical protein.	up	2.01637	4.68928e-15	20	24	14	30	67	81
Os02t0575000-01	Conserved hypothetical protein.	up	1.49227	1.29101e-09	15	11	26	39	35	45		Os06t0483100-00	Similar to Luminal-binding protein 4.	up	1.30921	0.00057357	8	18	6	34	21	16		Os04t0594400-01	Aldo/keto reductase domain containing protein.	up	1.98744	2.23106e-25	13	16	26	106	78	118		Os04t0597534-00	Hypothetical protein.	up	2.01503	0.0159129	1	0	3	1	6	6
Os03t0226600-01	Similar to cDNA clone:J023007A11, full insert sequence.	up	1.49093	4.75043e-49	463	353	633	1244	930	1113		Os01t0209800-01	Similar to Cationic amino acid transporter (Fragment).	up	1.309	0.000189029	10	10	13	31	27	15		Os02t0633066-00	Protein kinase, catalytic domain domain containing protein.	up	1.98636	1.09789e-23	18	19	20	100	94	119		Os06t0146600-01	Hypothetical protein.	up	2.01279	1.1268e-89	108	110	131	239	340	467
Os04t0356800-00	Hypothetical protein.	up	1.48632	0.020803	1	1	7	5	8	8		Os01t0209901-00	Hypothetical protein.	up	1.30816	0.000638046	8	9	11	28	22	12		Os02t0584700-01	Heavy metal transport/detoxification protein domain containing protein.	up	1.98393	8.39041e-131	107	67	146	630	493	622		Os07t0539900-01	Similar to Beta-1,3-glucanase-like protein.	up	2.01071	5.26292e-285	1388	1540	1986	3457	4924	6158
Os01t0945250-00	Hypothetical protein.	up	1.48612	4.45513e-09	13	17	20	40	37	37		Os06t0212900-01	Heat shock protein Hsp70 family protein.	up	1.3057	0.0325639	2	5	6	12	12	5		Os04t0639000-01	Conserved hypothetical protein.	up	1.9832	0.00134244	2	2	2	19	5	10		Os12t0127200-01	Harpin-induced 1 domain containing protein.	up	2.01019	2.0095e-36	34	39	46	90	113	152
Os12t0136950-00	Non-protein coding transcript.	up	1.48486	0.0208665	1	3	5	10	3	8		Os02t0214766-00	Hypothetical protein.	up	1.3041	2.66447e-16	93	95	112	272	234	149		Os08t0478700-01	Similar to Mitochondrial uncoupling protein 4.	up	1.98297	3.57085e-254	179	154	284	1198	928	1237		Os03t0594100-01	Cytochrome P450 family protein.	up	2.00873	9.85624e-30	28	37	42	76	118	124
Os12t0235800-02	Similar to Argininosuccinate synthase.	up	1.48421	2.56568e-24	60	63	87	163	116	202		Os10t0578800-02	LrgB-like protein family protein.	up	1.30203	1.92184e-21	276	290	313	895	654	398		Os02t0738200-01	Zinc finger, RING/FYVE/PHD-type domain containing protein.	up	1.98186	0.000249776	2	2	8	14	22	29		Os02t0134400-01	Fumarate reductase/succinate dehydrogenase flavoprotein, C-terminal domain containing protein.	up	2.00823	8.53544e-10	13	19	16	17	52	82
Os05t0553400-01	Similar to Myb-related transcription factor-like protein (MYB transcription factor).	up	1.4837	1.39169e-05	9	7	12	18	21	25		Os01t0266400-01	Conserved hypothetical protein.	up	1.30126	3.5703e-06	19	19	27	67	47	29		Os07t0550900-01	Similar to Receptor-like protein kinase 6.	up	1.9816	1.42761e-19	14	11	17	90	56	84		Os01t0643300-01	Auxin efflux carrier protein, Auxin transport, Drought tolerance	up	2.00666	5.38178e-08	5	4	13	19	18	29
Os05t0547600-01	Hypothetical protein.	up	1.48316	0.000601612	4	10	12	16	23	20		Os02t0194400-02	Leucine-rich repeat receptor-like kinase, Target gene of microRNA390, Cadmium stress response	up	1.29941	0.0271373	6	4	4	12	9	10		Os05t0551600-01	Hypothetical conserved gene.	up	1.97893	0.0115103	2	0	2	4	7	12		Os10t0393900-00	Hypothetical protein.	up	2.00664	0.0109231	2	1	2	1	9	6
Os08t0120000-02	Succinate dehydrogenase iron-protein subunit (SDHB).	up	1.48268	3.07767e-24	42	46	87	130	116	149		Os05t0580500-02	Rice homolog of yeast REC8, OsRad21-4 protein, Meiotic processes	up	1.2986	0.000110086	13	11	13	29	32	20		Os02t0208500-01	Conserved hypothetical protein.	up	1.97859	8.89086e-19	8	11	27	89	60	102		Os09t0442400-01	t-snare domain containing protein.	up	2.00454	3.04206e-73	130	101	148	233	387	518
Os01t0859100-01	Similar to WIP1 protein (Fragment).	up	1.48251	0.00105398	3	5	15	22	11	19		Os06t0103900-01	Protein of unknown function DUF248, methyltransferase putative family protein.	up	1.2983	2.99621e-19	206	202	250	671	497	287		Os02t0314600-01	Peptidase A1 domain containing protein.	up	1.97851	2.77039e-73	46	39	76	311	241	324		Os11t0538400-01	Cyclin-like F-box domain containing protein.	up	2.00397	9.32915e-14	9	12	15	20	39	49
Os06t0679200-01	Non-protein coding transcript.	up	1.47931	0.000222695	4	4	13	19	11	18		Os03t0130300-01	Similar to Cp-thionin.	up	1.29774	3.78597e-12	65	71	103	200	206	112		Os04t0454250-00	Hypothetical protein.	up	1.97778	0.0102983	2	2	0	7	8	8		Os01t0795400-01	Similar to Subtilase.	up	2.0001	4.36009e-88	119	105	132	251	348	456
Os06t0367100-02	Similar to starch branching enzyme III.	up	1.47758	6.93764e-43	163	107	188	358	250	436		Os01t0214600-01	Lipase, GDSL domain containing protein.	up	1.29743	7.00811e-11	111	132	145	445	252	166		Os10t0147200-01	Similar to Thaumatin-like protein.	up	1.97378	3.71325e-10	7	7	7	44	27	44		Os12t0281300-03	Pi-ta protein belonging to the nucleotide-binding site leucine-rich repeat (NBS-LRR) class, Rice blast resistance (Nipponbare: susceptible)	up	1.99977	4.06532e-94	144	135	141	304	413	526
Os01t0128200-01	Similar to Nuclease I.	up	1.47304	7.32731e-25	59	46	66	129	109	148		Os09t0304500-01	Protein of unknown function DUF247, plant family protein.	up	1.29731	0.0270314	3	3	8	14	11	6		Os12t0603300-02	Similar to AP2 domain containing protein, expressed.	up	1.97348	7.17351e-05	3	2	4	20	14	16		Os04t0370100-01	Similar to OSIGBa0107E14.7 protein.	up	1.99784	1.0208e-08	7	10	5	16	24	26
Os02t0104100-00	Similar to MADS-box transcription factor TaAGL18.	up	1.46889	0.0156782	3	2	5	10	9	4		Os08t0429800-00	Hypothetical conserved gene.	up	1.29727	0.00163272	5	10	10	29	15	11		Os01t0667550-00	Hypothetical gene.	up	1.97289	9.92711e-50	27	33	51	223	166	213		Os03t0757600-02	Similar to Indole-3-acetate beta-glucosyltransferase.	up	1.99781	2.36914e-31	48	51	37	97	143	163
Os04t0410400-01	Root cap family protein.	up	1.46873	0.0156537	3	1	6	7	6	10		Os02t0177400-01	Conserved hypothetical protein.	up	1.29682	0.0277563	3	8	3	14	10	7		Os03t0107700-01	Similar to EL2 protein.	up	1.97208	2.49939e-37	26	19	42	177	117	178		Os10t0558801-00	Non-protein coding transcript.	up	1.99769	3.38248e-37	45	48	47	88	155	173
Os07t0406800-01	DNA primase, large subunit, eukaryotic domain containing protein.	up	1.46855	0.0156972	4	4	2	5	10	8		Os01t0691100-01	Plant lipid transfer protein/seed storage/trypsin-alpha amylase inhibitor domain containing protein.	up	1.29641	0.000288594	19	14	18	31	46	32		Os04t0585900-02	Protein of unknown function DUF581 family protein.	up	1.97104	2.22811e-11	7	7	10	40	36	55		Os12t0478200-01	Hypothetical protein.	up	1.99703	6.71789e-15	8	27	20	33	60	71
Os02t0549401-00	Hypothetical gene.	up	1.46839	0.015773	3	5	2	2	10	11		Os10t0513900-01	Cytochrome P450 family protein.	up	1.29447	1.06398e-10	53	59	80	188	137	92		Os01t0837200-01	Similar to esterase/lipase/thioesterase family protein.	up	1.96721	0.00055874	1	2	4	15	10	14		Os03t0225900-02	Allene oxide synthase.	up	1.99407	1.66712e-39	38	58	49	98	146	185
Os08t0120000-01	Succinate dehydrogenase iron-protein subunit (SDHB).	up	1.46719	1.3623e-21	40	41	79	117	109	131		Os08t0128000-01	Galactose oxidase/kelch, beta-propeller domain containing protein.	up	1.2911	1.03451e-09	56	54	49	137	135	75		Os09t0441400-01	Similar to Elicitor-inducible cytochrome P450.	up	1.9579	7.90291e-69	48	43	83	355	230	349		Os12t0281600-01	NB-ARC domain containing protein.	up	1.99384	1.26162e-15	18	13	17	34	56	52
Os05t0247100-01	Similar to Glycosyl hydrolases family 18.	up	1.459	1.10856e-82	173	183	306	494	413	566		Os01t0160150-00	Hypothetical protein.	up	1.29036	8.51135e-14	98	93	105	252	268	128		Os05t0585400-01	Similar to Protein ABIL1.	up	1.95661	2.91377e-05	2	2	7	27	15	18		Os10t0178800-01	Hypothetical conserved gene.	up	1.99273	3.49707e-20	17	18	27	36	68	80
Os10t0444700-02	Similar to Phosphate transporter 6.	up	1.45619	1.06284e-14	481	434	420	921	999	1183		Os01t0634600-00	Pectin lyase fold/virulence factor domain containing protein.	up	1.29014	0.00462722	5	7	9	21	14	11		Os10t0563800-00	Hypothetical conserved gene.	up	1.95603	1.95617e-21	11	13	24	94	69	95		Os11t0127800-01	Similar to FHA domain containing protein, expressed.	up	1.99205	8.02248e-07	7	9	2	13	20	21
Os08t0241900-01	Hypothetical protein.	up	1.45588	3.68032e-11	24	21	29	62	50	53		Os02t0177900-02	Carbohydrate kinase, FGGY family protein.	up	1.28992	4.56593e-08	736	767	843	1635	1802	1412		Os11t0667700-01	Similar to Protein kinase domain containing protein, expressed.	up	1.95299	2.21904e-06	5	4	6	22	29	30		Os04t0206600-01	UDP-glucuronosyl/UDP-glucosyltransferase family protein.	up	1.99069	6.95242e-93	106	125	167	273	386	511
Os04t0420900-02	Similar to Receptor-like protein kinase.	up	1.45578	2.32373e-08	15	13	24	53	28	35		Os01t0129600-00	Similar to LBD40 (LOB DOMAIN-CONTAINING PROTEIN 40).	up	1.28991	3.12902e-05	32	38	46	135	62	56		Os05t0381400-01	AWPM-19-like protein, Stress tolerance through ABA-dependent patheway	up	1.95202	2.12054e-23	15	14	24	105	73	106		Os03t0225900-01	Allene oxide synthase (CYP74A2), Biosynthesis of jasmonic acid (JA)	up	1.99053	6.86752e-39	38	59	49	98	147	186
Os02t0779000-00	Peptidase S8/S53, subtilisin/kexin/sedolisin domain containing protein.	up	1.45568	0.000443368	7	5	8	17	11	17		Os06t0483150-00	Glutamate dehydrogenase, NAD-specific domain containing protein.	up	1.28629	0.000534647	8	18	7	34	22	16		Os03t0133000-01	NAC transcription factor, Drought and salt stress tolerance, Modulation of ABA-mediated pathway	up	1.95118	3.51119e-72	57	47	66	341	242	325		Os05t0158600-02	GA 2-oxidase1, GA metabolism	up	1.98794	1.06025e-43	45	63	87	136	201	232
Os04t0659100-03	Glutamine synthetase shoot isozyme, chloroplast precursor (EC 6.3.1.2) (Glutamate--ammonia ligase) (Clone lambda-GS31).	up	1.45292	2.39567e-13	18124	14508	17001	39346	39900	32750		Os08t0194850-00	Hypothetical protein.	up	1.28479	5.36877e-06	18	17	25	48	48	33		Os04t0674750-00	Hypothetical protein.	up	1.95111	1.76371e-10	6	7	10	48	24	52		Os03t0741000-00	Similar to Acyl-[acyl-carrier protein] desaturase.	up	1.98739	5.34597e-06	7	3	4	10	20	12
Os03t0601000-01	Conserved hypothetical protein.	up	1.45235	0.00426003	6	7	7	12	9	25		Os02t0609200-00	Similar to Atozi1 (Fragment).	up	1.28444	6.22226e-09	84	94	102	326	187	110		Os06t0156650-00	Hypothetical protein.	up	1.94667	2.39743e-07	10	0	8	41	22	34		Os10t0571600-01	No apical meristem (NAM) protein domain containing protein.	up	1.98623	4.79906e-36	31	38	48	81	112	151
Os07t0165650-01	Hypothetical gene.	up	1.4491	3.30544e-07	15	5	20	31	24	34		Os10t0405600-01	Phosphofructokinase family protein.	up	1.28387	1.11384e-22	308	318	420	859	897	489		Os03t0126850-01	Conserved hypothetical protein.	up	1.94658	3.80226e-07	3	4	11	35	19	43		Os04t0322100-01	Protein of unknown function DUF26 domain containing protein.	up	1.98623	5.27463e-72	192	198	323	447	708	940
Os01t0735450-01	Hypothetical protein.	up	1.44852	0.00239163	7	2	12	12	18	16		Os08t0112300-01	Transferase domain containing protein.	up	1.28355	1.48653e-06	18	26	33	68	67	32		Os11t0134900-01	Similar to Major facilitator superfamily antiporter.	up	1.94103	0.00190425	2	1	3	11	5	17		Os02t0194400-02	Leucine-rich repeat receptor-like kinase, Target gene of microRNA390, Cadmium stress response	up	1.98524	4.39249e-06	6	4	4	8	17	17
Os02t0202900-00	Similar to ring canal kelch.	up	1.44703	9.97929e-11	24	15	33	47	53	59		Os11t0305400-00	Similar to O-methyltransferase family protein.	up	1.28181	0.000981616	12	7	9	28	24	9		Os11t0229333-00	Hypothetical gene.	up	1.93674	2.55786e-30	22	15	34	144	95	137		Os03t0627900-01	Similar to H0102C09.1 protein.	up	1.9838	1.6489e-13	10	17	18	42	37	52
Os11t0670900-01	Conserved hypothetical protein.	up	1.44656	5.47117e-13	18	26	41	68	52	68		Os01t0719400-01	CASC3/Barentsz eIF4AIII binding domain containing protein.	up	1.2801	9.12999e-08	38	36	44	121	89	48		Os03t0134500-00	Cytochrome p450 (CYP78A9).	up	1.93552	3.61399e-14	10	10	12	68	48	54		Os01t0524251-01	Conserved hypothetical protein.	up	1.98068	2.6308e-13	10	9	17	26	40	40
Os07t0110000-01	Conserved hypothetical protein.	up	1.44497	4.59188e-48	696	552	1027	1759	1335	1916		Os01t0949800-01	Similar to Glutathione S-transferase GST 28 (EC 2.5.1.18) (Fragment).	up	1.27988	1.44789e-17	206	270	270	754	525	340		Os06t0220500-01	UDP-glucuronosyl/UDP-glucosyltransferase family protein.	up	1.93514	1.1421e-19	14	15	22	83	80	107		Os04t0127800-01	Coactivator CBP, KIX domain containing protein.	up	1.98021	7.73707e-09	9	5	9	20	21	27
Os03t0814600-00	Similar to Mitochondrial prohibitin complex protein 2.	up	1.44443	0.00240391	10	5	11	30	12	16		Os02t0614600-02	Hypothetical conserved gene.	up	1.27811	1.26525e-07	55	68	83	138	207	94		Os04t0422600-01	Similar to H0525E10.16 protein.	up	1.93239	0.0350742	2	0	1	6	7	4		Os03t0143150-00	Hypothetical protein.	up	1.98012	2.18134e-05	5	2	5	10	13	13
Os05t0583000-01	Similar to WRKY8.	up	1.44442	2.66372e-09	14	18	24	36	38	50		Os07t0128800-00	Similar to PR1a protein.	up	1.2775	0.0144234	3	6	8	16	12	9		Os02t0136000-00	Phox/Bem1p domain containing protein.	up	1.93162	0.03449	1	0	2	8	4	5		Os01t0757200-01	GA 2-oxidase3, GA metabolism	up	1.97924	2.72108e-116	148	167	176	324	505	606
Os01t0685100-02	Conserved hypothetical protein.	up	1.44412	0.00778932	2	3	15	12	13	18		Os10t0444700-02	Similar to Phosphate transporter 6.	up	1.26942	8.45309e-05	1802	1825	1460	3051	3623	3475		Os05t0516700-01	Conserved hypothetical protein.	up	1.93143	0.0345106	1	1	1	7	5	5		Os06t0592500-01	Similar to Ethylene-responsive transcriptional coactivator.	up	1.9788	1.37481e-85	130	182	215	326	515	707
Os05t0596700-01	Similar to cDNA clone:J033067M13, full insert sequence.	up	1.44367	0.00913462	2	4	6	13	9	5		Os07t0127700-01	Similar to Pathogenesis-related protein class 1.	up	1.26742	0.000419186	17	26	36	94	55	25		Os01t0592500-01	Protein of unknown function DUF1070 family protein.	up	1.9311	0.0345519	1	2	0	7	5	5		Os01t0643300-02	Similar to Auxin efflux carrier protein.	up	1.97795	2.87238e-07	4	4	12	16	17	26
Os07t0645400-02	Similar to NADH-ubiquinone oxidoreductase 51 kDa subunit.	up	1.44259	4.89833e-40	105	76	151	238	227	263		Os09t0483150-00	Hypothetical gene.	up	1.26272	0.000328204	11	25	21	50	34	35		Os03t0320875-00	Similar to histone H2B.5.	up	1.93104	0.034558	0	2	1	7	3	7		Os10t0179000-00	Hypothetical protein.	up	1.97681	5.17781e-05	6	1	4	7	16	10
Os01t0733001-00	manganese ion transmembrane transporter/ metal ion transmembrane transporter.	up	1.44248	2.46862e-05	9	12	10	28	19	22		Os01t0627550-00	Hypothetical protein.	up	1.26109	6.72627e-20	455	500	514	1467	1095	622		Os07t0153150-02	Conserved hypothetical protein.	up	1.93039	0.0353584	1	1	1	5	3	9		Os03t0230300-02	Non-protein coding transcript.	up	1.97652	2.8485e-17	13	17	24	30	53	76
Os08t0246700-01	Hypothetical gene.	up	1.43878	5.67081e-07	27	21	41	82	64	46		Os01t0720700-00	Similar to satase isoform I.	up	1.26107	0.00662989	4	6	11	12	21	12		Os02t0154000-01	Leucine-rich repeat receptor-like kinase, Positive regulation of the drought stress response and tiller development	up	1.92997	0.000865042	3	3	1	10	14	14		Os07t0575733-00	Conserved hypothetical protein.	up	1.97333	0.000125168	3	4	3	9	12	9
Os01t0939100-01	Similar to Calmodulin-stimulated calcium-ATPase.	up	1.43339	0.00744923	7	1	5	6	9	14		Os03t0236200-01	Similar to Glutamate decarboxylase isozyme 3 (EC 4.1.1.15).	up	1.26047	2.35831e-15	530	593	696	1425	1475	901		Os04t0518600-01	Similar to OSIGBa0102I15.5 protein.	up	1.92926	0.0357408	0	3	0	5	4	8		Os07t0509800-01	Similar to adenosine 5'-phosphosulfate reductase 2.	up	1.97315	8.98975e-86	109	108	138	239	362	430
Os11t0234300-01	Non-protein coding transcript.	up	1.43311	1.2778e-09	24	22	48	54	70	79		Os11t0116400-01	Similar to Elongation factor P (EF-P).	up	1.25981	7.12398e-06	17	26	25	55	61	29		Os01t0222900-01	Curculin-like (mannose-binding) lectin domain containing protein.	up	1.92379	0.0413844	1	2	0	9	4	4		Os04t0206300-00	Similar to OSIGBa0147O06.5 protein.	up	1.97308	0.000124822	2	5	3	8	12	10
Os10t0529600-01	Hypothetical protein.	up	1.43261	2.06041e-26	56	39	81	130	108	147		Os01t0160100-01	Similar to Pyruvate decarboxylase isozyme 2 (EC 4.1.1.1) (PDC) (Fragment).	up	1.25941	1.25683e-15	169	152	191	406	466	221		Os02t0657000-01	AP2 domain-containing protein Rap211.	up	1.92296	0.0477701	1	1	1	10	3	4		Os05t0533301-00	Conserved hypothetical protein.	up	1.97278	0.000125238	2	1	7	6	11	13
Os07t0641700-02	Similar to 10 kDa chaperonin.	up	1.42897	1.77624e-28	87	58	109	179	146	231		Os03t0308850-00	Similar to Fip1 motif family protein, expressed.	up	1.25905	0.00180219	9	11	13	41	16	14		Os03t0313300-01	Poly(A) polymerase, central region domain containing protein.	up	1.91526	0.0151759	1	0	3	6	5	11		Os09t0555850-00	Hypothetical gene.	up	1.97245	8.2007e-06	2	5	12	13	15	28
Os04t0508200-01	Isocitrate/isopropylmalate dehydrogenase domain containing protein.	up	1.42817	2.79828e-27	56	57	87	159	113	165		Os04t0581700-01	Similar to predicted protein.	up	1.25492	0.00714736	12	15	14	20	50	17		Os12t0170800-01	Similar to Citrate binding protein precursor.	up	1.915	0.0148167	2	0	2	9	7	6		Os09t0561450-00	EGF-type aspartate/asparagine hydroxylation site domain containing protein.	up	1.9722	0.000933338	4	3	1	10	7	7
Os03t0320600-01	VQ domain containing protein.	up	1.42804	0.0145988	3	2	9	5	6	20		Os12t0115900-01	Translation elongation factor P domain containing protein.	up	1.25483	5.02743e-06	18	28	28	59	66	32		Os01t0934100-01	C2 calcium-dependent membrane targeting domain containing protein.	up	1.9146	5.38691e-262	210	209	371	1480	1112	1514		Os07t0416900-01	Similar to Omega-6 fatty acid desaturase, endoplasmic reticulum isozyme 2 (EC 1.14.19.-).	up	1.97127	8.47664e-91	140	150	168	270	470	603
Os03t0805766-00	Hypothetical protein.	up	1.42796	0.0466299	4	2	2	9	6	3		Os07t0604700-01	B12D-like protein, Flooding tolerance during seed germination and early seedling growth	up	1.25451	1.16593e-21	206	235	250	570	559	327		Os11t0236932-01	Hypothetical conserved gene.	up	1.91455	1.41371e-05	4	4	5	20	17	32		Os02t0578366-00	UPF0497 membrane protein LOC_Os02g36845.	up	1.96989	5.30494e-08	6	5	11	10	25	30
Os02t0822900-01	Hypothetical conserved gene.	up	1.42764	0.00020905	13	7	8	26	16	20		Os01t0939450-00	Non-protein coding transcript.	up	1.24934	0.00446552	5	8	10	23	20	6		Os10t0556100-02	Similar to beta-expansin EXPB4.	up	1.91164	6.14624e-07	5	4	6	25	27	27		Os04t0316200-01	Protein of unknown function DUF26 domain containing protein.	up	1.96843	1.84263e-85	186	207	314	450	716	876
Os06t0523300-01	Conserved hypothetical protein.	up	1.42762	3.49193e-65	195	199	331	496	451	632		Os01t0690900-00	Conserved hypothetical protein.	up	1.24805	0.000455464	12	11	11	32	22	18		Os10t0556100-01	Similar to beta-expansin EXPB4.	up	1.91164	6.14624e-07	5	4	6	25	27	27		Os01t0765600-01	EF-Hand type domain containing protein.	up	1.96813	1.07541e-50	294	318	540	753	1207	1315
Os10t0580900-02	Conserved hypothetical protein.	up	1.42743	0.00298333	9	3	10	22	14	12		Os02t0207900-01	Similar to esterase/lipase/thioesterase family protein.	up	1.24768	9.13879e-07	58	70	62	217	126	71		Os03t0326200-01	Similar to aminophospholipid ATPase.	up	1.90934	0.0171348	0	4	0	11	5	6		Os01t0944100-03	Conserved hypothetical protein.	up	1.96782	1.11169e-21	26	42	34	53	110	138
Os10t0580900-01	Conserved hypothetical protein.	up	1.42743	0.00298333	9	3	10	22	14	12		Os09t0436500-01	Conserved hypothetical protein.	up	1.24734	1.92882e-11	1600	1690	1742	4622	3991	2158		Os02t0720600-01	Peptidase A1 domain containing protein.	up	1.90733	3.59971e-12	5	7	16	51	41	54		Os05t0522600-01	Leucine-rich repeat, plant specific containing protein.	up	1.96681	2.36006e-81	381	429	581	913	1441	1635
Os04t0580350-00	Hypothetical protein.	up	1.42379	0.00607853	3	5	6	15	6	10		Os07t0559100-01	Hypothetical conserved gene.	up	1.24347	5.98227e-06	41	34	53	137	77	57		Os01t0118300-01	Similar to Phosphatidyl serine synthase.	up	1.90461	0.00637688	1	1	3	10	9	8		Os08t0474866-00	Similar to gibberellin receptor GID1L2.	up	1.96586	1.55745e-05	5	5	12	14	31	18
Os06t0690900-00	Pentatricopeptide repeat domain containing protein.	up	1.42127	4.76994e-17	49	57	74	150	115	127		Os03t0181400-01	Similar to ubiquitin thiolesterase.	up	1.2423	0.00241656	9	9	8	24	19	12		Os07t0559700-00	Similar to Monosaccharide transporter 3.	up	1.90269	1.11568e-161	513	388	771	3166	2322	3093		Os07t0532800-00	Peptidase A1 domain containing protein.	up	1.96463	1.79935e-51	93	87	127	167	328	404
Os03t0143400-01	Similar to mitochondrial chaperonin-60 [Oryza sativa (japonica cultivar-group)].	up	1.4187	1.46325e-55	138	107	190	333	250	360		Os05t0244700-02	Aminotransferase, class IV family protein.	up	1.242	5.99209e-10	53	62	82	167	138	102		Os10t0320100-01	Flavonoid 3'-hydroxylase, Cytochrome P450 75B3, Flavone C-glycosides biosynthesis	up	1.90129	3.52596e-08	5	7	7	36	33	30		Os02t0807200-00	Similar to Protein kinase family protein.	up	1.96362	1.36263e-33	45	55	45	87	157	178
Os04t0659100-01	Chloroplastic glutamine synthetase, Reassimilation of the ammonia generated by photorespiration, Salt tolerance	up	1.41833	5.58343e-14	18248	14570	17184	39512	38020	32920		Os01t0770700-00	Similar to Copper transporter 1.	up	1.23996	2.9617e-09	220	210	270	452	490	437		Os02t0686100-00	Similar to RING-H2 finger protein ATL1B.	up	1.90109	2.78439e-29	25	18	29	137	101	134		Os10t0570200-01	Similar to RIR1b protein precursor.	up	1.96139	1.73973e-09	7	4	14	15	28	30
Os04t0401700-03	Potassium transporter 1 (OsHAK1). Splice isoform 2.	up	1.41775	2.2858e-17	676	650	712	1519	1448	1583		Os05t0407100-01	Four F5 protein family protein.	up	1.23918	2.74154e-06	95	86	89	324	154	108		Os07t0429700-01	Similar to Thionin-like peptide.	up	1.89806	5.35481e-44	34	33	49	201	179	217		Os12t0105300-01	Actin-binding FH2 domain containing protein.	up	1.96131	1.71901e-14	14	14	13	32	40	47
Os08t0241800-01	Similar to Plasma membrane H -ATPase (EC 3.6.1.3).	up	1.41775	5.62363e-12	20	17	40	59	43	65		Os01t0299200-00	Pentatricopeptide repeat domain containing protein.	up	1.23843	0.0166137	5	5	8	10	15	13		Os02t0806350-00	Hypothetical protein.	up	1.89651	8.0695e-186	309	288	490	2047	1503	2037		Os10t0447900-01	Similar to Citrate transporter family protein.	up	1.95995	1.24234e-12	11	9	15	15	38	49
Os02t0745400-01	Glycosyl transferase, family 8 protein.	up	1.41757	1.93202e-09	19	14	25	46	35	45		Os06t0340200-01	Zinc finger, RING-CH-type domain containing protein.	up	1.23786	3.96742e-05	18	12	20	45	37	23		Os07t0573200-00	Similar to Adenylyl-sulfate kinase.	up	1.89169	0.00121331	2	4	1	15	12	10		Os02t0616600-01	Hypothetical protein.	up	1.95814	8.76901e-69	101	104	108	228	284	387
Os11t0180000-01	Plant disease resistance response protein family protein.	up	1.41744	0.00395378	5	5	5	12	10	11		Os03t0124000-01	Homeodomain-related domain containing protein.	up	1.23744	0.000246851	13	17	20	42	29	32		Os07t0582450-00	Hypothetical gene.	up	1.88936	2.0932e-210	239	242	446	1731	1319	1667		Os10t0558400-00	Similar to Oxidoreductase, 2OG-Fe oxygenase family protein.	up	1.95737	3.5048e-14	19	16	10	34	47	49
Os08t0326900-02	Similar to cDNA clone:J013153J11, full insert sequence.	up	1.41694	1.3575e-33	81	70	133	207	155	253		Os04t0445100-01	Similar to 22.7 kDa class IV heat shock protein precursor.	up	1.23737	7.44139e-05	22	27	41	98	55	37		Os06t0219500-00	Similar to 26.2 kDa heat shock protein, mitochondrial.	up	1.88779	0.000559979	2	2	4	12	10	20		Os01t0116200-01	Protein kinase, core domain containing protein.	up	1.95712	9.62752e-06	10	6	2	14	15	24
Os04t0415600-00	Similar to H0622F05.9 protein.	up	1.41671	0.0314143	2	0	7	7	5	8		Os06t0104900-01	Similar to L-lactate dehydrogenase B (EC 1.1.1.27) (LDH-B) (Fragment).	up	1.2362	5.96865e-06	18	21	23	56	46	28		Os05t0186601-00	Hypothetical gene.	up	1.88572	2.40552e-25	23	17	37	150	117	125		Os04t0655400-01	Similar to OSIGBa0147J19.10 protein.	up	1.95653	4.02255e-22	21	36	36	69	96	100
Os01t0211800-01	Similar to VirE2-interacting protein VIP1.	up	1.41571	0.0312796	2	2	5	6	4	10		Os01t0937000-01	Peptidase aspartic, catalytic domain containing protein.	up	1.23596	0.000361978	11	8	21	40	27	17		Os05t0214300-00	Similar to Bidirectional sugar transporter SWEET3a.	up	1.88555	4.38371e-13	10	6	16	63	56	45		Os01t0533900-01	Similar to Multidrug resistance protein 1 homolog.	up	1.95469	9.044e-138	293	303	321	610	901	1125
Os02t0745400-02	Glycosyl transferase, family 8 protein.	up	1.41333	8.80604e-09	18	13	23	41	34	42		Os03t0100030-01	CAAX amino terminal protease domain containing protein.	up	1.23435	2.25004e-13	86	94	136	265	246	144		Os01t0273200-00	Conserved hypothetical protein.	up	1.88512	0.000210623	3	2	4	15	17	15		Os08t0389700-01	Conserved hypothetical protein.	up	1.95446	0.00169186	0	3	4	4	9	8
Os01t0735500-01	Conserved hypothetical protein.	up	1.41312	0.000405533	7	3	14	14	18	20		Os07t0142600-01	Similar to Vegetative cell wall protein gp1.	up	1.23311	0.000697403	18	15	14	42	25	30		Os08t0457400-01	Similar to Avr9/Cf-9 induced kinase 1.	up	1.88509	1.54794e-08	6	7	7	34	35	34		Os07t0552800-02	Similar to Mixed-linked glucan synthase 2.	up	1.95406	2.10242e-06	8	4	5	7	20	23
Os01t0944100-01	Conserved hypothetical protein.	up	1.41179	2.45375e-17	30	32	51	80	67	97		Os07t0168700-01	Non-protein coding transcript.	up	1.23009	0.0135094	7	5	7	18	16	6		Os07t0661400-01	Conserved hypothetical protein.	up	1.88448	4.19358e-198	176	102	234	938	719	950		Os07t0582500-01	Similar to Proton myo-inositol cotransporter.	up	1.95402	0.00157404	2	1	4	6	6	9
Os02t0804000-01	Target gene(s): OsGRF4 (Os02g0701300), Control of grain size and yield	up	1.41084	0.00301221	5	5	6	11	12	12		Os10t0161400-01	NB-ARC domain containing protein.	up	1.22982	1.30565e-14	114	108	123	317	258	149		Os03t0676400-01	VQ domain containing protein.	up	1.88248	9.00757e-05	2	2	6	20	12	20		Os11t0208600-01	Similar to F-box family-8.	up	1.95334	5.2188e-06	9	5	2	12	12	23
Os06t0225000-00	Similar to NTGB3 (Fragment).	up	1.41019	6.38966e-05	9	9	11	16	21	26		Os02t0614666-00	Hypothetical protein.	up	1.22954	6.64443e-10	70	82	102	192	232	105		Os02t0661100-01	Trehalose-6-phosphate phosphatase, Trehalose biosynthesis, Chilling tolerance	up	1.87793	7.78295e-181	163	117	237	886	704	1031		Os02t0206100-01	UDP-glucuronosyl/UDP-glucosyltransferase family protein.	up	1.95185	5.84027e-11	12	7	10	20	30	34
Os12t0143950-00	Hypothetical protein.	up	1.40809	4.12798e-13	20	23	41	60	52	69		Os02t0136400-00	Conserved hypothetical protein.	up	1.22942	0.0109514	7	4	9	14	18	10		Os05t0501300-01	Similar to Flavoprotein wrbA (Trp repressor binding protein).	up	1.87712	6.99013e-06	3	4	6	26	18	23		Os04t0607200-02	Conserved hypothetical protein.	up	1.95142	7.39761e-06	5	5	4	12	14	15
Os01t0782850-00	Hypothetical gene.	up	1.40558	0.0237001	2	4	4	8	9	5		Os01t0612500-01	Phospholipase/carboxylesterase domain containing protein.	up	1.22913	1.26893e-15	121	145	147	366	290	199		Os05t0473500-01	Exo70 exocyst complex subunit family protein.	up	1.87545	4.33909e-112	122	107	194	844	591	703		Os12t0105300-03	Actin-binding FH2 domain containing protein.	up	1.94913	2.85973e-14	14	14	13	32	39	47
Os01t0782800-00	Similar to Cyclic nucleotide-gated ion channel 4 (AtCNGC4) (Cyclic nucleotide-and calmodulin-regulated ion channel 4) (AtHLM1).	up	1.40558	0.0237001	2	4	4	8	9	5		Os04t0479900-01	Conserved hypothetical protein.	up	1.22836	0.000150932	14	22	16	37	39	31		Os10t0569400-01	RIR1a protein precursor.	up	1.87294	1.09943e-211	192	159	347	1222	988	1305		Os05t0467600-01	Conserved hypothetical protein.	up	1.94871	2.64775e-18	18	24	17	39	53	78
Os05t0463300-00	Hypothetical conserved gene.	up	1.40555	0.0236323	2	3	5	9	7	6		Os05t0542500-01	Similar to Isoform 2 of Late embryogenesis abundant protein, group 3.	up	1.22761	0.0111707	9	4	7	16	19	7		Os07t0522500-01	Similar to PDR6 ABC transporter.	up	1.87266	9.8552e-75	60	54	83	379	271	346		Os01t0628000-01	Cytochrome P450 family protein.	up	1.94866	1.28565e-25	21	34	45	68	101	116
Os03t0183000-02	Similar to AP2 domain containing protein RAP2.6 (Fragment).	up	1.40547	1.01328e-34	96	65	120	200	177	226		Os02t0207800-01	Hypothetical protein.	up	1.22699	1.74294e-06	57	66	59	204	114	71		Os02t0661100-02	Similar to Trehalose-phosphate phosphatase.	up	1.87074	9.70256e-100	124	92	183	667	549	795		Os10t0558750-01	Similar to Oxidoreductase, 2OG-Fe oxygenase family protein, expressed.	up	1.9461	4.87826e-46	78	74	72	136	241	266
Os11t0234200-01	Zinc finger, RING/FYVE/PHD-type domain containing protein.	up	1.40452	2.05824e-11	31	29	55	73	86	85		Os04t0625950-00	Non-protein coding transcript.	up	1.22649	0.00891368	5	7	9	18	16	10		Os03t0370400-01	Protein of unknown function DUF679 family protein.	up	1.87041	3.60527e-09	2	7	13	42	34	36		Os03t0143100-00	subtilase.	up	1.94593	1.64719e-05	5	2	6	10	14	14
Os03t0183000-03	Similar to Root abundant factor.	up	1.40319	5.07531e-25	72	51	81	149	117	173		Os06t0142400-01	Early nodulin.	up	1.22637	3.39677e-11	87	88	102	200	232	136		Os08t0118300-00	Hypothetical protein.	up	1.86724	0.00154644	3	3	2	20	5	17		Os02t0540400-01	Similar to Yarrowia lipolytica chromosome C of strain CLIB99 of Yarrowia lipolytica.	up	1.9457	1.64938e-05	4	4	5	6	13	19
Os05t0198200-00	Thioredoxin fold domain containing protein.	up	1.40311	1.17435e-18	37	30	57	85	78	103		Os08t0331800-01	Conserved hypothetical protein.	up	1.22636	0.00237352	12	15	15	49	19	20		Os06t0649700-00	Similar to DOMON domain-containing protein / dopamine beta-monooxygenase N-terminal domain-containing protein.	up	1.86479	1.78184e-05	5	2	7	19	25	27		Os09t0483200-00	Similar to Ubiquitin/ribosomal fusion protein (Fragment).	up	1.94539	1.043e-16	12	25	24	40	67	67
Os11t0552600-01	Similar to Kinesin-like protein.	up	1.40233	1.62113e-06	7	12	20	28	25	31		Os02t0323600-01	Similar to Cytochrome P450-like protein.	up	1.22547	0.00906087	4	10	7	19	17	8		Os11t0229300-00	Similar to NBS-LRR-like protein.	up	1.86237	2.1865e-27	21	14	36	130	95	132		Os10t0559833-00	Hypothetical protein.	up	1.9436	9.9919e-50	62	90	105	154	238	346
Os02t0805400-01	Hypothetical conserved gene.	up	1.40151	0.00916587	7	4	5	18	8	9		Os01t0178300-01	Plasma membrane-localized small peptide, Aluminum tolerance	up	1.22356	6.52358e-14	93	122	126	284	247	168		Os01t0675800-01	No apical meristem (NAM) protein domain containing protein.	up	1.86174	3.97799e-27	26	18	34	127	109	156		Os09t0419500-01	Similar to ubiquitin-protein ligase/ zinc ion binding protein.	up	1.94329	0.00373839	2	1	3	3	6	9
Os01t0685100-01	Conserved hypothetical protein.	up	1.39922	0.00850482	2	3	14	11	12	17		Os11t0506800-00	Similar to BAG domain containing protein.	up	1.22261	0.00118958	27	33	28	111	48	31		Os05t0473500-02	Similar to protein binding protein.	up	1.86131	6.54668e-69	80	76	138	564	415	490		Os10t0558700-03	Similar to Oxidoreductase, 2OG-Fe oxygenase family protein, expressed.	up	1.942	2.52505e-30	80	56	77	110	221	291
Os02t0163500-01	Conserved hypothetical protein.	up	1.39889	1.63939e-05	7	12	14	26	22	23		Os08t0529501-01	Integrin alpha chain, C-terminal cytoplasmic region, conserved site domain containing protein.	up	1.22228	0.00790746	5	8	9	27	10	9		Os12t0164450-01	Hypothetical gene.	up	1.85973	3.5803e-93	70	74	113	493	331	464		Os10t0558700-02	2OG-Fe(II) oxygenase domain containing protein.	up	1.9414	4.47946e-55	114	90	109	180	308	416
Os01t0557550-00	Hypothetical protein.	up	1.39852	3.35072e-17	176	168	351	377	488	575		Os07t0194500-01	2OG-Fe(II) oxygenase domain containing protein.	up	1.22126	1.26525e-07	52	39	62	142	102	72		Os09t0424300-01	S-adenosylmethionine decarboxylase.	up	1.85931	2.82236e-62	55	46	83	308	246	368		Os08t0538100-00	Hypothetical gene.	up	1.94119	1.03294e-16	11	31	30	45	66	95
Os10t0463032-00	Non-protein coding transcript.	up	1.39817	5.52691e-10	24	18	28	59	42	49		Os10t0580550-01	Hypothetical protein.	up	1.22063	1.4818e-12	112	115	122	254	296	166		Os03t0331700-02	Similar to cDNA clone:002-120-A09, full insert sequence.	up	1.85571	3.29708e-69	55	62	72	326	258	361		Os04t0627900-01	Translation initiation factor SUI1 domain containing protein.	up	1.94018	1.9074e-22	35	32	62	68	126	178
Os04t0138432-01	Conserved hypothetical protein.	up	1.39749	8.60935e-07	19	9	13	23	26	39		Os10t0151100-00	Similar to Protein kinase domain containing protein, expressed.	up	1.21943	0.00114405	17	15	12	34	46	13		Os09t0426600-00	Hypothetical protein.	up	1.85534	4.37375e-41	38	26	44	196	143	201		Os02t0467600-01	Similar to Cinnamate 4-hydroxylase CYP73.	up	1.94004	4.59442e-78	110	99	152	236	348	441
Os05t0354400-02	Similar to ESK1 (ESKIMO 1).	up	1.39639	7.35892e-08	15	14	20	34	29	42		Os07t0502200-01	Multi antimicrobial extrusion protein MatE family protein.	up	1.21689	2.88793e-08	57	55	61	123	137	91		Os09t0456850-00	Hypothetical protein.	up	1.855	0.000169903	1	3	6	23	12	16		Os01t0524100-01	Nuclear-membrane localized armadillo (ARM) repeat protein, Female sterility in interspecific hybrid progeny	up	1.93987	3.92542e-14	19	7	17	31	39	53
Os04t0584300-01	Similar to Catalytic/ protein phosphatase type 2C.	up	1.39314	7.31497e-05	11	3	18	25	22	21		Os07t0469100-01	Similar to Thylakoid membrane phosphoprotein 14 kDa, chloroplast precursor.	up	1.21402	0.000834777	14	12	12	34	20	24		Os02t0227900-00	Leucine-rich repeat domain containing protein.	up	1.85319	0.00167412	1	2	4	10	11	15		Os01t0342900-01	Similar to Adenosine monophosphate binding protein 1 AMPBP1.	up	1.93984	3.78744e-05	3	5	4	11	7	17
Os01t0246200-00	Similar to TCP-domain protein.	up	1.3917	1.41417e-10	27	27	50	65	77	77		Os06t0493600-01	Phosphate (Pi) transporter, Pi homeostasis	up	1.2132	0.000174425	36	39	38	72	74	75		Os02t0218600-00	Similar to Protein kinase.	up	1.8531	0.00295665	0	2	6	16	17	7		Os05t0382500-01	Similar to Cytochrome P450 CYP94E4.	up	1.93942	2.57892e-31	37	31	43	77	100	139
Os01t0706100-01	Conserved hypothetical protein.	up	1.39156	1.61612e-09	24	20	21	47	39	53		Os12t0162800-01	Domain of unknown function DUF1618 domain containing protein.	up	1.21176	0.00037941	16	28	46	88	54	41		Os02t0712500-01	Protein of unknown function DUF23 family protein.	up	1.85217	0.00386441	0	2	4	8	9	14		Os04t0178400-01	Similar to Cytochrome P450 CYP99A1 (EC 1.14.-.-) (Fragment).	up	1.93881	2.39447e-127	695	766	891	1571	2277	2796
Os03t0314450-00	Hypothetical protein.	up	1.3911	7.15526e-06	11	7	18	28	16	33		Os07t0122000-01	Protein of unknown function DUF1719, Oryza sativa family protein.	up	1.2103	0.000113339	19	12	21	49	33	25		Os06t0193300-01	Conserved hypothetical protein.	up	1.85214	0.00386441	3	3	0	12	10	9		Os01t0681900-01	Non-protein coding transcript.	up	1.93876	3.40915e-27	110	89	212	296	380	453
Os12t0153200-01	Conserved hypothetical protein.	up	1.39105	7.314e-05	5	10	13	23	15	22		Os05t0244700-01	Aminotransferase, class IV family protein.	up	1.20862	6.19583e-10	56	63	82	167	140	100		Os06t0570900-00	Helix-loop-helix DNA-binding domain containing protein.	up	1.85214	0.00386441	1	1	4	12	2	17		Os11t0605100-01	NB-ARC domain containing protein.	up	1.93825	1.34932e-45	62	80	75	122	218	283
Os06t0225600-01	Conserved hypothetical protein.	up	1.39044	0.000850853	9	9	8	23	18	15		Os11t0146100-01	Similar to AtPIP5K1.	up	1.20763	0.00319991	7	11	10	34	14	10		Os05t0580500-02	Rice homolog of yeast REC8, OsRad21-4 protein, Meiotic processes	up	1.85031	0.00110718	2	5	1	17	14	10		Os09t0471000-02	Similar to cupin, RmlC-type.	up	1.93745	4.41496e-11	12	6	12	17	33	36
Os07t0514550-01	Hypothetical gene.	up	1.38957	0.0136595	3	6	3	13	6	7		Os12t0476200-01	Sucrose transporter, TAL effector PthXo2-dependent disease susceptibility to bacterial pathogen	up	1.20683	2.43282e-06	77	82	77	270	140	90		Os04t0611400-01	Similar to Vacuolar sorting receptor 7 precursor (AtVSR7) (Epidermal growth factor receptor-like protein 3) (AtELP3) (BP80-like protein f) (AtBP80f).	up	1.84922	5.09631e-48	38	33	56	230	174	228		Os10t0558700-01	Similar to Oxidoreductase, 2OG-Fe oxygenase family protein, expressed.	up	1.93524	2.39483e-58	152	115	137	238	384	543
Os04t0495300-01	Similar to OSIGBa0159F11.7 protein.	up	1.38955	0.0136575	4	4	4	12	3	11		Os08t0237800-00	Similar to Xyloglucan endotransglycosylase (Fragment).	up	1.20646	0.00245561	4	11	14	27	27	6		Os09t0424300-03	S-adenosylmethionine decarboxylase.	up	1.84899	1.81586e-53	50	43	79	285	225	346		Os08t0358050-00	Non-protein coding transcript.	up	1.93419	6.72102e-14	16	15	10	26	43	48
Os05t0293600-01	Hypothetical protein.	up	1.3882	3.4013e-16	50	30	51	94	76	109		Os10t0419300-01	Heat stress transcription factor	up	1.20619	1.10642e-15	171	214	213	564	445	236		Os11t0592100-01	Similar to Barwin.	up	1.84815	2.46813e-12	10	4	17	60	39	56		Os11t0657850-01	Hypothetical gene.	up	1.93371	5.54935e-20	23	27	52	76	94	114
Os01t0556650-00	Hypothetical protein.	up	1.38532	2.67503e-06	7	8	24	30	16	37		Os02t0601300-01	Similar to Glyceraldehyde-3-phosphate dehydrogenase, cytosolic 3 (EC 1.2.1.12).	up	1.20439	9.86023e-266	10661	11061	14344	24771	28989	17903		Os04t0372700-01	Similar to Quinone-oxidoreductase QR1 (Fragment).	up	1.84792	2.30222e-32	20	27	39	155	114	159		Os11t0441900-01	Protein kinase, core domain containing protein.	up	1.93247	9.12414e-05	7	3	1	8	6	18
Os04t0530000-01	Similar to OSIGBa0155K17.8 protein.	up	1.38528	2.00581e-07	16	16	15	23	32	45		Os09t0526600-01	Similar to Isoform 2 of Heat stress transcription factor B-2c.	up	1.20436	1.24103e-08	118	142	228	505	310	191		Os05t0519000-00	VQ domain containing protein.	up	1.84788	1.43912e-29	28	32	66	191	194	234		Os07t0419100-00	Cytochrome P450 family protein.	up	1.93213	0.0063243	3	1	2	4	3	11
Os09t0456800-01	Similar to Heat stress transcription factor Spl7 (Heat shock transcription factor) (Heat shock factor RHSF10).	up	1.38438	0.0224773	2	7	6	5	16	11		Os03t0189600-02	Similar to Alcohol dehydrogenase.	up	1.20324	1.8654e-10	59	79	87	203	162	96		Os08t0140300-01	Aromatic L-amino acid decarboxylase (AADC), Senescence-induced serotonin biosynthesis	up	1.84758	0.0229497	1	1	2	11	3	7		Os08t0120600-01	Similar to Fructose-bisphosphate aldolase, cytoplasmic isozyme (EC 4.1.2.13).	up	1.93026	7.4282e-64	147	145	253	353	519	654
Os05t0444200-01	Similar to T6J4.5 protein (WIP6 protein).	up	1.38437	3.9041e-10	25	13	42	64	40	65		Os02t0614250-00	Hypothetical genes.	up	1.20266	0.0358749	0	6	10	11	14	8		Os09t0385700-01	Zinc finger, AN1-type domain containing protein.	up	1.84697	3.08674e-11	8	5	15	47	38	55		Os11t0136300-00	Similar to Integral membrane protein DUF6 containing protein.	up	1.93008	0.0173948	3	2	0	3	8	4
Os07t0283050-00	Concanavalin A-like lectin/glucanase, subgroup domain containing protein.	up	1.38394	1.47084e-07	12	16	20	31	26	45		Os02t0214900-02	Similar to Histone deacetylase.	up	1.20234	2.3127e-06	28	32	36	89	62	45		Os04t0569300-01	Similar to Membrane protein.	up	1.84685	1.68969e-46	39	36	62	256	196	228		Os04t0480200-01	Transporter, high affinity nitrate, Nar2 domain containing protein.	up	1.9296	0.0088975	1	1	3	4	4	7
Os01t0788001-00	Hypothetical gene.	up	1.38351	0.0110782	4	5	4	4	13	11		Os03t0218400-01	Similar to Hexose transporter.	up	1.20225	1.50026e-06	463	412	401	741	878	819		Os08t0245200-01	4-coumarate:coenzyme A ligase, Lignin biosynthesis	up	1.84659	7.79075e-11	3	14	10	46	48	41		Os09t0561466-00	Non-protein coding transcript.	up	1.9296	0.00889733	3	2	0	5	4	6
Os03t0284500-01	HAD-superfamily subfamily IIA hydrolase, CECR5 protein.	up	1.38305	6.5146e-10	31	17	32	50	47	73		Os01t0681900-01	Non-protein coding transcript.	up	1.20087	0.000136565	110	89	212	210	363	215		Os05t0543150-00	Hypothetical protein.	up	1.84656	0.0493529	0	1	2	7	5	4		Os02t0262800-01	Similar to NBS-LRR protein (Fragment).	up	1.92889	1.86637e-46	56	53	70	123	173	208
Os07t0409200-01	Carbohydrate kinase, FGGY domain containing protein.	up	1.38246	4.95538e-13	377	277	291	691	652	733		Os03t0189600-01	Similar to Alcohol dehydrogenase.	up	1.19963	1.81921e-10	59	80	88	203	165	96		Os03t0118100-01	Conserved hypothetical protein.	up	1.84623	0.0493874	1	1	1	5	5	6		Os10t0506200-00	Similar to Valyl-tRNA synthetase.	up	1.92686	6.86831e-61	76	82	83	159	236	284
Os04t0321100-00	Similar to H0107B07.6 protein.	up	1.38221	5.55181e-08	16	12	34	50	42	38		Os01t0206200-01	Conserved hypothetical protein.	up	1.19963	6.28041e-05	14	14	24	43	39	24		Os06t0631800-01	Conserved hypothetical protein.	up	1.84617	0.0493874	2	0	1	7	4	5		Os06t0586000-01	Conserved hypothetical protein.	up	1.92648	6.16808e-23	52	32	69	85	168	180
Os12t0148400-01	Similar to HEAT repeat family protein, expressed.	up	1.38022	0.00724524	9	1	18	14	18	25		Os01t0669100-01	S-domain receptor-like kinase, OsPR1b-interacting factor, Resistance protein, Grain yield, Disease resistance	up	1.19861	0.000183684	23	22	36	61	79	27		Os01t0964400-00	S-locus glycoprotein domain containing protein.	up	1.84609	0.0493929	1	1	1	8	4	4		Os07t0117200-00	NB-ARC domain containing protein.	up	1.9256	2.27404e-21	28	22	24	53	65	91
Os01t0890950-00	Hypothetical protein.	up	1.37986	0.00864244	5	1	8	14	7	9		Os04t0203450-00	Hypothetical protein.	up	1.1981	0.0230642	15	12	10	51	23	7		Os11t0112200-01	Similar to Cationic peroxidase 1 precursor (EC 1.11.1.7) (PNPC1).	up	1.84603	0.0493978	1	1	1	4	4	8		Os11t0160300-01	Protein kinase, core domain containing protein.	up	1.92557	4.18688e-21	27	27	43	77	88	104
Os06t0316800-01	Similar to Glycine-rich protein (Fragment).	up	1.37212	3.04124e-15	37	22	59	84	72	91		Os10t0390500-01	Alanine aminotransferase, Starch synthesis in developing seeds	up	1.19771	1.25036e-21	3889	4093	4640	9109	10338	5896		Os02t0633000-00	Lipase, class 3 domain containing protein.	up	1.84579	0.0494273	0	2	1	7	3	6		Os05t0382400-01	Hypothetical protein.	up	1.92533	1.15712e-31	36	32	42	76	100	134
Os06t0694200-01	Esterase, SGNH hydrolase-type domain containing protein.	up	1.37168	2.92621e-14	31	21	50	70	62	82		Os07t0162400-01	Alpha/beta hydrolase fold-3 domain containing protein.	up	1.19648	0.000372244	19	25	29	81	42	28		Os07t0591202-00	Hypothetical gene.	up	1.84552	0.0316723	2	0	2	4	4	13		Os12t0124000-02	Similar to FHA domain containing protein, expressed.	up	1.92469	0.000216087	3	3	4	8	11	10
Os08t0468400-01	Kinetochore protein Ndc80 domain containing protein.	up	1.36928	0.000144631	8	5	14	19	17	21		Os04t0450000-01	Zinc finger, FYVE/PHD-type domain containing protein.	up	1.19552	0.00235842	34	31	32	118	42	42		Os03t0129400-02	Similar to EST AU078206(E20111) corresponds to a region of the predicted gene.	up	1.84444	4.03079e-33	26	25	40	167	112	173		Os12t0491800-01	Similar to Ent-kaurene synthase 1A.	up	1.92431	0.000218124	4	5	1	7	11	11
Os05t0193600-01	Conserved hypothetical protein.	up	1.36694	0.000756565	7	10	7	15	13	23		Os02t0614600-01	Protein of unknown function DUF869, plant family protein.	up	1.19532	6.40325e-11	93	105	137	247	296	137		Os05t0470000-01	Domain of unknown function DUF231, plant domain containing protein.	up	1.84428	1.10566e-16	15	10	18	83	58	73		Os12t0632800-00	Protein kinase, catalytic domain domain containing protein.	up	1.92384	5.43833e-76	216	210	342	468	738	952
Os06t0102100-01	Cytochrome P450 93G2 protein (CYP93G2), flavanone 2-hydroxylase (F2H), C-glycosylflavone biosynthesis	up	1.36643	9.53152e-07	13	18	50	65	44	56		Os01t0211200-00	Cytochrome P450 family protein.	up	1.19494	0.000135126	13	16	17	42	34	18		Os09t0471300-01	Non-protein coding transcript.	up	1.84346	1.23065e-05	3	2	9	22	25	23		Os02t0232900-01	A member of the Nodulin26-like Intrinsic Protein (NIP) family, Arsenite transporter	up	1.92328	1.98911e-23	22	28	33	57	70	107
Os05t0217800-02	Similar to BURP domain-containing protein 2.	up	1.36609	2.16981e-11	34	16	42	60	58	74		Os06t0341400-01	Hypothetical protein.	up	1.19298	0.0155963	2	9	9	22	12	7		Os01t0256300-00	Conserved hypothetical protein.	up	1.8428	0.0287315	2	0	2	12	2	7		Os03t0724500-01	Conserved hypothetical protein.	up	1.92175	2.43691e-36	62	41	67	116	155	206
Os05t0312201-01	Hypothetical gene.	up	1.36506	8.44481e-05	10	3	16	23	14	24		Os05t0466200-01	KIP1-like domain containing protein.	up	1.19054	0.0047028	8	12	6	17	23	13		Os10t0577600-01	H3K9 demethylase, Floral organ development	up	1.83736	4.35383e-61	43	55	82	332	223	334		Os06t0565200-00	Putative heat stress transcription factor A-6a.	up	1.92139	6.01938e-06	3	6	6	7	14	22
Os09t0521400-01	Similar to HMG-CoA synthase.	up	1.36488	8.27633e-05	10	6	13	23	15	23		Os11t0127800-02	Similar to FHA domain containing protein, expressed.	up	1.1897	0.0253631	7	9	2	17	17	3		Os09t0424401-00	Hypothetical gene.	up	1.83536	1.82821e-52	50	43	78	280	223	340		Os12t0258700-01	Cupredoxin domain containing protein.	up	1.92112	9.51695e-116	321	404	404	753	1079	1322
Os11t0618800-00	Hypothetical conserved gene.	up	1.36482	0.00854371	8	4	4	8	13	13		Os08t0527800-01	Similar to Ubiquitin carboxyl-terminal hydrolase.	up	1.18884	0.00574347	11	10	4	20	21	10		Os09t0334500-01	WRKY transcription factor, Tolerance to phosphate starvation, Regulator of Fe starvation and cold stress	up	1.8304	4.00088e-177	447	389	646	2653	2017	2612		Os01t0704250-00	Non-protein coding transcript.	up	1.92023	0.0239312	2	1	1	5	4	3
Os05t0186601-00	Hypothetical gene.	up	1.36459	4.35944e-11	23	17	37	51	46	64		Os08t0465800-01	Similar to Glutamate decarboxylase.	up	1.18743	9.50396e-19	199	238	252	601	521	282		Os12t0164600-00	Protein of unknown function DUF793 family protein.	up	1.83025	1.24985e-91	71	70	107	462	316	439		Os02t0807100-02	Hypothetical gene.	up	1.91886	1.8363e-28	36	43	33	71	112	132
Os12t0554100-01	Conserved hypothetical protein.	up	1.36335	1.66177e-09	18	25	43	61	41	78		Os01t0669100-02	Similar to Resistance protein candidate (Fragment).	up	1.18606	0.000245803	22	22	35	57	77	27		Os02t0654600-00	Domain of unknown function DUF632 domain containing protein.	up	1.82924	7.77295e-05	3	2	6	21	13	21		Os08t0508800-01	Lipoxygenase, chloroplast precursor (EC 1.13.11.12).	up	1.91875	3.95665e-18	23	24	33	66	70	85
Os11t0601700-01	Helix-loop-helix DNA-binding domain containing protein.	up	1.36293	6.24802e-05	7	9	14	20	16	27		Os02t0215200-01	Class-I type histone deacetylase, Vegetative growth	up	1.18472	8.76166e-19	228	257	251	637	555	307		Os04t0685400-01	Harpin-induced 1 domain containing protein.	up	1.82924	7.77295e-05	1	4	6	19	14	22		Os01t0386500-01	Conserved hypothetical protein.	up	1.91853	4.72169e-12	14	16	5	20	36	43
Os04t0116200-01	Protein of unknown function DUF827, plant family protein.	up	1.36247	0.00260002	8	5	5	14	12	12		Os03t0826300-00	Similar to predicted protein.	up	1.18399	9.58795e-05	27	24	28	51	60	45		Os02t0806400-02	Hypothetical conserved gene.	up	1.82777	9.79249e-78	64	84	135	523	362	502		Os01t0533850-00	Non-protein coding transcript.	up	1.91794	8.12171e-12	7	19	8	26	29	41
Os12t0245000-02	Hypothetical conserved gene.	up	1.36069	3.40248e-10	23	19	37	63	36	66		Os04t0326000-00	Similar to H0107B07.3 protein.	up	1.18386	0.00294925	11	5	13	29	22	8		Os05t0526700-01	Harpin-induced 1 domain containing protein.	up	1.8263	0.000181915	1	3	6	20	10	20		Os11t0112200-01	Similar to Cationic peroxidase 1 precursor (EC 1.11.1.7) (PNPC1).	up	1.91792	6.52025e-38	59	69	64	125	160	257
Os03t0296800-01	Mitochondrial carrier protein domain containing protein.	up	1.35959	2.87409e-45	124	101	217	311	271	331		Os10t0113000-01	Similar to Chalcone reductase homologue (Fragment).	up	1.18311	4.68601e-15	143	159	186	443	323	217		Os11t0661800-01	Concanavalin A-like lectin/glucanase domain containing protein.	up	1.82365	1.91564e-17	13	24	27	130	82	103		Os10t0539200-00	Hypothetical conserved gene.	up	1.91762	3.39361e-14	12	9	23	26	43	55
Os06t0703300-02	Protein of unknown function DUF594 family protein.	up	1.35624	0.0156403	3	6	5	10	2	18		Os03t0259100-01	Similar to Basic blue protein (Cusacyanin) (Plantacyanin) (CBP).	up	1.18148	1.8883e-11	278	311	330	964	549	374		Os04t0569300-02	Similar to Membrane protein.	up	1.82339	1.24254e-42	39	36	61	252	192	220		Os09t0483350-00	Non-protein coding transcript.	up	1.91755	1.48899e-16	18	35	21	43	78	88
Os01t0682001-01	Similar to NADH dependent Glutamate Synthase.	up	1.35594	2.32884e-05	48	55	88	133	167	79		Os03t0760800-01	#NAME?	up	1.18111	7.54598e-06	106	82	173	208	311	178		Os04t0540900-01	Receptor-like cytoplasmic kinase, Salt tolerance, Oxidative stress tolerance	up	1.82269	0.000425506	2	6	1	15	14	16		Os04t0209450-00	Hypothetical protein.	up	1.91561	3.05698e-15	18	9	21	30	47	58
Os01t0504100-01	Protein of unknown function DUF250 domain containing protein.	up	1.34957	5.91586e-54	178	128	305	417	361	472		Os05t0470650-01	Hypothetical conserved gene.	up	1.17903	0.00162995	11	11	12	37	20	12		Os02t0550850-00	Hypothetical gene.	up	1.82227	6.34598e-18	24	10	19	103	67	90		Os03t0574900-01	Similar to Potassium transporter 1 (OsHAK1). Splice isoform 2.	up	1.91467	0.0222845	0	2	2	4	5	3
Os01t0227100-02	Similar to oxidoreductase.	up	1.3493	8.38014e-45	535	420	718	1195	917	1367		Os02t0215200-03	Similar to Histone deacetylase.	up	1.17789	7.01678e-19	239	283	279	648	634	335		Os07t0121750-01	Conserved hypothetical protein.	up	1.81206	3.61512e-14	11	10	18	78	44	68		Os06t0116933-00	Conserved hypothetical protein.	up	1.91405	7.67033e-05	10	11	1	12	19	34
Os05t0177500-01	UDP-glucuronosyl/UDP-glucosyltransferase family protein.	up	1.34878	3.26338e-19	63	77	107	163	165	181		Os08t0465800-02	Similar to Glutamate decarboxylase.	up	1.17633	3.94581e-18	196	237	243	584	507	276		Os06t0215100-01	Protein of unknown function DUF1645 family protein.	up	1.8119	3.76936e-45	35	37	54	222	175	214		Os04t0634900-01	Similar to H0315F07.9 protein.	up	1.91317	0.000518413	3	4	2	4	9	13
Os07t0645400-01	Similar to NADH dehydrogenase.	up	1.34475	3.23052e-50	164	113	226	336	308	388		Os01t0165800-01	DNA-binding HORMA domain containing protein.	up	1.17589	7.92705e-10	86	98	83	243	194	107		Os04t0585900-01	Protein of unknown function DUF581 family protein.	up	1.81036	7.46028e-14	12	9	16	64	50	66		Os04t0399600-00	Conserved hypothetical protein.	up	1.91303	2.40471e-08	7	6	10	17	20	28
Os02t0540000-01	Similar to Zinc finger, C3HC4 type family protein, expressed.	up	1.34346	0.0473744	0	4	5	5	7	7		Os03t0103200-01	Similar to Physical impedance induced protein.	up	1.17458	1.19348e-08	2279	2664	2907	7978	4471	3407		Os11t0228600-01	Similar to NB-ARC domain containing protein, expressed.	up	1.8087	2.34505e-23	21	17	27	105	94	116		Os06t0146650-00	Hypothetical protein.	up	1.9128	7.92696e-32	37	33	51	83	115	139
Os12t0245000-01	Conserved hypothetical protein.	up	1.34271	2.12815e-17	51	41	71	130	82	124		Os03t0663500-00	Similar to Osmotin precursor.	up	1.17315	5.35712e-06	24	37	45	83	73	53		Os06t0253350-00	Hypothetical gene.	up	1.8084	3.84025e-07	9	1	8	30	27	31		Os12t0190400-00	Similar to NifS-like protein.	up	1.91245	4.37021e-14	13	14	16	25	37	59
Os01t0562600-01	Protein of unknown function DUF247, plant domain containing protein.	up	1.34199	0.0476536	1	5	3	6	4	9		Os02t0712512-00	Hypothetical protein.	up	1.17254	1.64447e-14	202	224	239	638	435	274		Os10t0490800-00	Similar to Secretory protein.	up	1.80777	4.68113e-05	2	3	7	23	18	18		Os05t0580500-02	Rice homolog of yeast REC8, OsRad21-4 protein, Meiotic processes	up	1.91043	1.8346e-12	13	11	13	24	29	51
Os02t0105800-01	Cyclin-like F-box domain containing protein.	up	1.34069	3.01551e-07	22	15	32	46	28	69		Os02t0215200-02	Similar to Histone deacetylase.	up	1.17186	1.46042e-19	270	314	306	735	683	373		Os03t0314500-02	Hypothetical conserved gene.	up	1.80552	0.00547296	1	3	2	12	7	11		Os09t0551251-00	Similar to H0105C05.10 protein.	up	1.90983	2.06159e-53	61	75	83	152	201	255
Os02t0528000-00	Zinc finger, RING-type domain containing protein.	up	1.33946	0.0352364	3	2	5	7	7	7		Os06t0340200-02	Zinc finger, RING-CH-type domain containing protein.	up	1.16859	7.76365e-05	22	15	27	58	42	28		Os05t0432200-00	Similar to Gibberellin-regulated protein 2 precursor.	up	1.80552	0.00547296	4	1	1	9	7	14		Os02t0537775-00	Hypothetical protein.	up	1.90961	0.0211028	0	1	3	3	5	4
Os10t0150200-01	Sterile alpha motif homology domain containing protein.	up	1.33926	0.0354072	3	4	3	5	8	8		Os02t0601350-00	Hypothetical protein.	up	1.16856	5.99501e-08	1789	1866	2600	3989	4868	3121		Os04t0674700-01	Similar to AMP-binding protein (Adenosine monophosphate binding protein 5 AMPBP5).	up	1.80515	1.41341e-12	15	9	10	61	37	67		Os03t0432666-00	Hypothetical gene.	up	1.90932	0.021122	3	0	1	4	4	4
Os08t0170700-00	Disease resistance protein domain containing protein.	up	1.33752	0.00756874	1	6	11	11	13	13		Os06t0531600-01	Lipase, GDSL domain containing protein.	up	1.16845	5.87687e-05	23	28	42	78	80	30		Os08t0433000-00	Similar to Arginine decarboxylase.	up	1.80451	6.93297e-17	11	11	30	83	65	103		Os03t0319000-01	Similar to VQ motif family protein, expressed.	up	1.90921	3.30369e-06	3	6	10	17	17	19
Os04t0356600-01	Similar to OSIGBa0105P02.3 protein.	up	1.33651	0.0266329	2	1	8	7	8	8		Os04t0223500-02	Similar to H0515C11.3 protein.	up	1.16706	9.74785e-06	41	38	47	81	96	68		Os10t0442000-01	2	up	1.8041	1.67208e-08	8	3	11	39	28	40		Os07t0291400-01	Conserved hypothetical protein.	up	1.90876	3.10143e-24	25	27	26	47	75	96
Os01t0186000-01	Similar to WRKY transcription factor 10.	up	1.33634	0.0266481	4	4	3	4	10	9		Os10t0407200-01	Protein of unknown function DUF962 family protein.	up	1.16668	0.00512666	20	9	13	42	20	22		Os07t0545800-01	Similar to Chitin-inducible gibberellin-responsive protein.	up	1.80172	2.67276e-153	338	278	521	2005	1416	2050		Os09t0483150-00	Hypothetical gene.	up	1.90861	1.3222e-15	11	25	21	35	61	63
Os10t0136450-01	Conserved hypothetical protein.	up	1.33621	0.0266762	2	5	4	9	2	12		Os02t0834300-01	Beta tubulin, autoregulation binding site domain containing protein.	up	1.16643	0.00245949	8	7	16	26	21	15		Os08t0245301-00	Hypothetical gene.	up	1.79885	0.000352753	2	4	6	16	23	19		Os05t0104150-01	Leucine-rich repeat (LRR) protein, Inhibitor of fungal polygalacturonase, Defence response	up	1.90836	1.38025e-31	45	65	73	94	179	244
Os03t0216300-01	Pentatricopeptide repeat domain containing protein.	up	1.33437	1.70089e-08	19	13	29	48	33	44		Os08t0123833-00	Hypothetical protein.	up	1.16537	1.57523e-11	85	97	103	236	192	135		Os01t0915900-01	Conserved hypothetical protein.	up	1.79703	0.000733944	3	3	4	23	14	12		Os04t0387300-01	Similar to OSIGBa0075F02.1 protein.	up	1.90825	7.12322e-14	23	20	15	29	66	69
Os04t0544700-00	Hypothetical protein.	up	1.3343	1.71867e-30	109	97	143	244	174	302		Os03t0790500-01	Alpha/beta hydrolase fold-3 domain containing protein.	up	1.16332	0.00107641	14	15	28	60	36	19		Os08t0386200-01	WRKY transcription factor 69.	up	1.79503	5.60745e-176	263	196	410	1573	1119	1455		Os02t0159950-00	Hypothetical gene.	up	1.90809	0.0212143	0	2	2	2	4	6
Os10t0318900-01	Similar to ER6 protein (Fragment).	up	1.33386	0.0202065	3	0	9	10	7	8		Os02t0248200-00	Zinc finger, RING-type domain containing protein.	up	1.16068	0.0111107	7	8	8	20	16	10		Os05t0397900-01	Kinesin, motor region domain containing protein.	up	1.79483	0.000274365	6	2	4	27	11	21		Os04t0180400-01	Similar to Cytochrome P450 99A2.	up	1.908	2.61082e-25	62	52	87	161	181	199
Os01t0542700-01	bZIP transcription factor, bZIP-1 domain containing protein.	up	1.33376	4.41192e-09	16	19	44	59	39	63		Os11t0477400-02	Conserved hypothetical protein.	up	1.15911	0.0213782	12	4	4	12	18	10		Os01t0865700-00	Zinc finger, RING/FYVE/PHD-type domain containing protein.	up	1.79243	7.56763e-05	3	2	9	20	25	22		Os11t0212000-00	Similar to Leucine Rich Repeat family protein, expressed.	up	1.90766	2.8126e-05	3	4	6	6	15	16
Os11t0246250-01	Non-protein coding transcript.	up	1.33216	0.00266597	7	12	13	13	18	36		Os04t0273600-00	Hypothetical conserved gene.	up	1.15854	0.00676448	5	6	16	32	14	8		Os03t0101700-01	Similar to SNF2P.	up	1.79077	6.87478e-160	348	305	515	2084	1520	1978		Os10t0109700-00	Similar to POT family protein.	up	1.90764	2.81295e-05	5	4	4	7	13	17
Os07t0120500-00	Similar to predicted protein.	up	1.33208	0.0155205	2	3	8	10	9	8		Os02t0712500-01	Protein of unknown function DUF23 family protein.	up	1.15832	5.55834e-17	291	328	368	914	648	409		Os02t0632850-00	Hypothetical protein.	up	1.79063	0.000602501	3	3	3	20	10	14		Os11t0514500-01	Sorghum bicolor leucine-rich repeat-containing extracellular glycoprotein precursor.	up	1.90006	3.84643e-108	471	485	579	982	1447	1809
Os03t0730100-00	Hypothetical protein.	up	1.33186	3.0814e-08	19	19	24	51	35	41		Os03t0283200-00	Similar to IN2-1 protein.	up	1.15819	0.0139364	7	7	8	23	15	6		Os07t0551100-00	Hypothetical protein.	up	1.78541	4.14871e-09	10	5	10	47	24	49		Os05t0149000-01	Pectinesterase inhibitor domain containing protein.	up	1.89956	2.29631e-13	10	12	19	27	42	45
Os04t0677400-02	Protein of unknown function DUF639 family protein.	up	1.33178	0.0156251	5	4	4	7	12	8		Os03t0244600-02	Similar to auxin transporter-like protein 3.	up	1.15807	0.0032319	12	12	9	36	16	14		Os03t0764100-01	Zinc finger transcription factor ZF1.	up	1.78451	4.63429e-157	363	302	565	2174	1562	2099		Os11t0470500-00	Similar to Protein kinase domain containing protein, expressed.	up	1.89843	5.68153e-07	8	4	10	18	22	21
Os03t0221200-01	Similar to Homocysteine S-methyltransferase 1 (EC 2.1.1.10) (S- methylmethionine:homocysteine methyltransferase 1) (SMM:Hcy S- methyltransferase 1) (ZmHMT-1).	up	1.3281	0.00928707	6	2	7	13	6	12		Os06t0656300-01	Uncharacterised protein family UPF0497, trans-membrane plant subgroup domain containing protein.	up	1.15724	0.0406588	1	7	9	18	8	8		Os04t0429050-00	Similar to OSIGBa0093L02.1 protein.	up	1.78106	0.0301814	0	1	3	5	8	7		Os12t0434400-00	Similar to predicted protein.	up	1.8974	0.0055005	1	5	1	5	10	5
Os08t0368166-00	Hypothetical protein.	up	1.3272	0.00177671	10	11	7	20	12	27		Os01t0939500-00	Similar to Eukaryotic peptide chain release factor subunit 1-2 (eRF1-2) (Eukaryotic release factor 1-2) (Omnipotent suppressor protein 1 homolog 2) (SUP1 homolog 2).	up	1.15689	0.0211557	4	6	10	17	19	4		Os05t0135500-01	Haem peroxidase family protein.	up	1.78104	0.0318869	1	1	2	10	6	4		Os03t0170900-01	Sucrose transporter, Required for apoplastic phloem sucrose loading, Essential for normal pollen germination	up	1.89624	2.55223e-12	11	11	16	17	35	54
Os02t0287900-01	Cyclin-like F-box domain containing protein.	up	1.32438	0.00383446	5	5	8	14	9	14		Os04t0497000-02	Similar to Allyl alcohol dehydrogenase.	up	1.15643	2.81618e-05	27	24	45	80	76	35		Os06t0242700-01	SAM dependent carboxyl methyltransferase family protein.	up	1.78048	0.0298934	1	0	3	6	7	7		Os11t0490600-01	Regulation of shoot gravitropism and tiller angle, Regulation of polar auxin transport	up	1.89249	0.019364	2	1	2	1	4	10
Os02t0168250-00	Hypothetical protein.	up	1.3243	0.0303215	8	7	6	10	21	12		Os04t0598800-01	Similar to Wall-associated kinase-like protein.	up	1.15405	4.95325e-08	46	55	58	134	123	60		Os06t0230201-00	Hypothetical protein.	up	1.7804	0.0299013	1	1	2	6	8	6		Os05t0367900-01	Harpin-induced 1 domain containing protein.	up	1.89078	9.68271e-11	6	8	17	14	35	37
Os04t0283001-00	Non-protein coding transcript.	up	1.32286	0.022569	4	8	4	8	7	19		Os12t0533650-00	Non-protein coding transcript.	up	1.15256	0.048808	5	6	5	18	8	6		Os09t0498800-01	Protein of unknown function DUF246, plant family protein.	up	1.78031	0.029907	0	1	3	6	5	9		Os04t0622501-01	Hypothetical gene.	up	1.89048	0.00318374	0	3	4	6	8	6
Os10t0529700-01	Similar to glutathione transferase35.	up	1.32194	2.35102e-18	48	41	83	120	106	121		Os06t0199000-01	Similar to Glycine-rich cell wall structural protein 2 precursor.	up	1.15219	0.00020841	17	14	17	40	34	21		Os08t0156950-00	Non-protein coding transcript.	up	1.78024	0.0299132	0	2	2	8	6	6		Os01t0723100-01	Senescence-associated family protein.	up	1.88835	1.03026e-20	21	26	48	63	88	108
Os02t0773800-01	Conserved hypothetical protein.	up	1.32179	8.80838e-09	18	16	30	47	37	46		Os04t0477300-01	Similar to OSIGBa0116M22.6 protein.	up	1.15109	3.33709e-09	70	77	76	201	160	85		Os01t0667600-01	Similar to GTP-binding protein.	up	1.77999	7.04376e-75	60	57	105	397	292	363		Os12t0638300-01	Similar to Peptide transporter.	up	1.88821	0.0067442	6	1	0	7	5	8
Os03t0233000-01	Protein of unknown function DUF607 family protein.	up	1.32009	0.000116715	26	31	28	42	73	59		Os04t0206600-01	UDP-glucuronosyl/UDP-glucosyltransferase family protein.	up	1.14975	5.81394e-12	106	125	167	352	262	168		Os11t0474500-00	NB-ARC domain containing protein.	up	1.77817	0.0314238	2	2	0	5	5	10		Os11t0184800-01	Similar to Aspartic proteinase Asp1 precursor (EC 3.4.23.-) (OsAsp1) (Nucellin- like protein).	up	1.88788	1.28125e-13	14	16	17	23	54	53
Os11t0598500-00	NB-ARC domain containing protein.	up	1.31803	0.000981306	6	9	17	17	26	21		Os03t0787300-01	Similar to DnaJ homolog.	up	1.14662	1.30634e-08	1678	1866	1917	5192	3559	2184		Os07t0582400-01	Similar to Proton myo-inositol cotransporter.	up	1.777	3.98455e-136	435	403	737	2689	2098	2604		Os07t0612200-00	Hypothetical conserved gene.	up	1.88775	0.000157553	2	5	4	11	7	13
Os08t0120000-05	Similar to Chimeric SDH2-RPS14 protein.	up	1.31777	9.86296e-11	29	37	64	96	82	82		Os09t0549300-00	Flavin-containing monooxygenase FMO family protein.	up	1.14642	0.00287347	7	7	18	24	23	16		Os01t0314800-01	Late embryogenesis abundant protein 3 family protein.	up	1.77696	9.25395e-55	43	38	79	274	199	284		Os11t0642900-01	Hypothetical protein.	up	1.88704	0.00015846	2	4	5	4	10	17
Os03t0232400-00	Phytosulfokine family protein.	up	1.31685	2.55859e-71	307	230	458	717	520	768		Os04t0659100-02	Similar to Isoform 2 of Glutamine synthetase, chloroplastic.	up	1.14427	0.000199155	89	93	80	134	186	163		Os02t0719600-01	SAM dependent carboxyl methyltransferase family protein.	up	1.77616	0.000155042	4	4	3	15	17	21		Os12t0596300-01	DC1 domain containing protein.	up	1.88686	3.26247e-15	14	13	23	29	44	65
Os03t0183000-01	APETALA2/ethylene-responsive element binding protein 125, Transcription regulator, Positive regulator of grain length	up	1.31537	2.40599e-18	67	47	92	142	132	139		Os10t0419300-02	Heat stress transcription factor, Splice variant of OsHsfA6a	up	1.144	8.4681e-17	221	256	255	636	530	288		Os02t0615500-01	Protein kinase, core domain containing protein.	up	1.77598	7.2501e-108	94	69	153	540	410	543		Os04t0404601-00	Hypothetical protein.	up	1.88671	1.97231e-54	77	102	108	177	293	314
Os02t0618250-01	Similar to H/ACA ribonucleoprotein complex subunit 3-like protein.	up	1.31516	2.31148e-35	134	113	220	289	249	403		Os09t0452750-00	Non-protein coding transcript.	up	1.14328	8.05378e-07	50	54	55	152	109	57		Os03t0426350-00	Conserved hypothetical protein.	up	1.77279	7.41687e-54	99	87	189	662	507	575		Os05t0542500-02	LEA-like protein.	up	1.88537	9.84796e-08	9	5	9	12	20	32
Os03t0143532-00	Hypothetical gene.	up	1.31312	3.5257e-06	11	10	22	29	27	31		Os04t0496950-01	Non-protein coding transcript.	up	1.14317	5.87687e-05	22	17	30	59	51	26		Os04t0622501-01	Hypothetical gene.	up	1.77267	0.00061226	2	0	8	17	10	21		Os11t0127800-02	Similar to FHA domain containing protein, expressed.	up	1.88532	8.56465e-06	7	9	2	13	19	18
Os01t0678050-00	Hypothetical protein.	up	1.31273	0.0160074	9	3	3	8	7	16		Os02t0637000-01	Similar to OSIGBa0135K14.7 protein.	up	1.14307	2.05233e-08	113	108	201	287	315	199		Os09t0283600-01	Zinc finger, C6HC-type domain containing protein.	up	1.77158	0.00334492	3	1	3	10	9	15		Os12t0281600-02	Hypothetical conserved gene.	up	1.88524	2.15074e-16	20	17	19	34	59	61
Os04t0558900-01	Peptidase S8, subtilisin-related domain containing protein.	up	1.31211	0.0242259	5	8	12	16	23	10		Os06t0564500-01	Cysteine synthase (EC 4.2.99.8).	up	1.14061	0.00587529	9	5	14	23	16	16		Os03t0787000-01	Syntaxin, Rice blast resistance	up	1.76996	2.8713e-34	25	36	76	220	173	249		Os10t0558725-00	Hypothetical protein.	up	1.88518	1.65149e-24	77	47	75	100	195	264
Os07t0641700-01	Similar to 10 kDa chaperonin (Protein CPN10) (Protein groES).	up	1.31134	1.49625e-38	138	108	203	278	249	376		Os04t0659100-01	Chloroplastic glutamine synthetase, Reassimilation of the ammonia generated by photorespiration, Salt tolerance	up	1.13939	5.94e-07	162	191	176	343	312	320		Os03t0132900-01	Similar to Chitinase 11.	up	1.76923	1.0199e-51	45	31	77	257	197	266		Os04t0448700-00	Similar to H0818E04.4 protein.	up	1.88462	0.00273745	2	3	2	5	7	8
Os12t0235800-01	Similar to Argininosuccinate synthase (Fragment).	up	1.30582	6.34794e-25	80	82	119	194	139	234		Os10t0391200-00	Cyclin-like F-box domain containing protein.	up	1.13881	4.90873e-08	74	79	82	227	156	86		Os04t0406600-01	Prephenate dehydratase domain containing protein.	up	1.76912	4.55153e-14	10	9	21	70	55	64		Os07t0191625-00	Hypothetical protein.	up	1.88452	0.00273878	2	3	2	4	8	8
Os04t0544500-01	Similar to Similarities with spP40209 Saccharomyces cerevisiae YMR136w GAT2.	up	1.30442	1.88987e-44	143	123	191	310	239	369		Os07t0194550-00	Non-protein coding transcript.	up	1.13671	7.32705e-05	26	17	25	57	46	30		Os03t0603600-01	PLC-like phosphodiesterase, TIM beta/alpha-barrel domain domain containing protein.	up	1.76883	4.48154e-48	34	41	76	242	198	270		Os03t0816700-01	Tubby, C-terminal domain containing protein.	up	1.88447	0.00273935	2	4	1	4	8	8
Os01t0238850-00	Hypothetical gene.	up	1.30428	0.0137855	6	7	14	25	18	10		Os02t0167200-01	Pentatricopeptide repeat domain containing protein.	up	1.13445	0.000438457	12	18	15	37	32	19		Os04t0640850-00	Non-protein coding transcript.	up	1.7686	0.00166152	2	1	7	20	7	21		Os11t0670100-00	Serine-threonine/tyrosine-protein kinase domain containing protein.	up	1.88431	0.00274191	2	4	1	4	6	10
Os03t0216300-02	Hypothetical conserved gene.	up	1.3021	9.38688e-08	22	12	29	51	36	39		Os07t0458025-00	Non-protein coding transcript.	up	1.13416	0.0103678	3	8	14	17	22	10		Os02t0104100-00	Similar to MADS-box transcription factor TaAGL18.	up	1.76794	0.000362807	3	2	5	15	11	22		Os03t0743800-00	Similar to predicted protein.	up	1.88386	8.28631e-24	23	28	30	56	71	95
Os05t0217800-01	BURP domain containing protein.	up	1.29993	3.46381e-09	40	16	44	61	60	78		Os03t0323600-01	Similar to DnaJ domain containing protein, expressed.	up	1.13346	4.82159e-06	33	41	54	87	101	58		Os02t0162600-01	Conserved hypothetical protein.	up	1.76704	1.07777e-182	164	145	256	970	734	948		Os04t0404400-01	Similar to H0502B11.4 protein.	up	1.8833	2.10335e-97	154	202	212	352	557	640
Os01t0181300-00	Hypothetical protein.	up	1.29619	0.000144066	11	7	15	27	20	19		Os04t0304400-01	MADS-box transcription factor, Homologue of the AGL17-clade MADS-box genes, Regulation of root system development via auxin signalling	up	1.13274	9.48829e-15	138	166	191	406	371	192		Os05t0217800-02	Similar to BURP domain-containing protein 2.	up	1.76681	8.34087e-20	34	16	42	183	106	144		Os02t0206550-00	Hypothetical protein.	up	1.88305	3.67631e-11	10	9	14	19	34	38
Os01t0620301-00	Hypothetical protein.	up	1.29529	3.73824e-45	158	132	244	349	331	376		Os02t0756800-01	Phosphate-induced protein 1 conserved region family protein.	up	1.12963	7.72146e-14	186	194	285	574	457	263		Os03t0129400-01	Conserved hypothetical protein.	up	1.76625	6.08092e-43	40	40	59	239	163	252		Os02t0206400-00	Similar to UDP-glycosyltransferase UGT99C4.	up	1.88305	3.67631e-11	10	9	14	19	34	38
Os01t0692000-01	Similar to Glutathione S-transferase GSTU6.	up	1.2937	0.00738028	3	8	11	10	15	19		Os08t0383250-01	Hypothetical conserved gene.	up	1.12896	0.000762457	11	16	17	42	28	16		Os02t0327500-01	Protein of unknown function DUF266, plant family protein.	up	1.76611	3.97303e-05	5	2	6	22	19	21		Os07t0597200-02	Protein kinase, core domain containing protein.	up	1.88153	3.25932e-59	84	89	110	167	286	320
Os01t0571766-00	Conserved hypothetical protein.	up	1.2927	0.000434577	4	12	15	18	18	26		Os11t0202600-01	Similar to OSIGBa0126J24.2 protein.	up	1.12844	4.60206e-07	48	44	60	109	109	73		Os07t0670200-01	C2 calcium-dependent membrane targeting domain containing protein.	up	1.76588	3.98367e-05	4	5	4	26	18	18		Os12t0100700-00	Similar to Exo70 exocyst complex subunit family protein.	up	1.88102	6.74712e-13	13	15	13	23	34	56
Os03t0187600-01	GRAM domain containing protein.	up	1.2911	5.67446e-45	154	125	219	317	267	405		Os02t0622500-01	Conserved hypothetical protein.	up	1.12805	9.49374e-07	45	50	44	119	101	53		Os01t0160800-01	Similar to Protein synthesis inhibitor II (EC 3.2.2.22) (Ribosome-inactivating protein II) (rRNA N-glycosidase).	up	1.76251	1.57067e-20	21	17	31	105	86	133		Os01t0940800-01	Similar to Beta-1,3-glucanase precursor.	up	1.87984	9.35181e-151	1119	1278	1612	2369	3790	4797
Os07t0498400-00	Leucine-rich repeat, typical subtype domain containing protein.	up	1.29071	0.000808591	5	8	12	17	17	16		Os12t0508100-00	Acrosin precursor (EC 3.4.21.10) (53 kDa fucose-binding protein).	up	1.12738	1.14867e-05	30	24	35	75	61	37		Os02t0511400-01	Glucose/ribitol dehydrogenase family protein.	up	1.76197	6.59773e-12	11	9	14	56	52	52		Os06t0226083-00	Hypothetical protein.	up	1.8792	2.12374e-05	4	4	6	8	11	20
Os07t0575900-01	Protein of unknown function DUF946, plant family protein.	up	1.29037	1.96971e-08	28	12	37	52	49	51		Os07t0575550-00	Hypothetical protein.	up	1.12633	0.0192659	10	0	12	18	18	7		Os02t0632800-01	Wall-associated kinase, Positive regulation of rice blast resistance	up	1.75874	1.25283e-10	8	5	17	52	41	48		Os06t0226100-00	Glutaredoxin domain containing protein.	up	1.8792	2.12419e-05	4	4	6	8	11	20
Os09t0502350-00	Non-protein coding transcript.	up	1.29014	0.000252686	9	8	16	23	12	31		Os12t0135100-00	Similar to Phosphoglycerate mutase family protein.	up	1.12613	0.00216793	10	12	14	34	19	17		Os06t0554300-01	Conserved hypothetical protein.	up	1.75833	1.01261e-05	1	6	8	29	17	25		Os05t0460000-01	Similar to 70 kDa heat shock cognate protein 1.	up	1.87916	3.91362e-55	95	102	103	187	306	323
[truncated: 5,251 more rows]
[truncated: 9 more columns]

## Sheet: FIG.6
Fig. 6 Overexpression of OSA1 increases grain yield and N use efficiency (NUE) in the field
Fig. 6e Grain yield	2016 Nanjing-S					2017 Nanjing-N					2017 Fengyang
(kg/ ha )	WT	OSA1#1	OSA1#2	OSA1#3		WT	OSA1#1	OSA1#2	OSA1#3		WT	OSA1#1	OSA1#2	OSA1#3
[truncated: 106 more rows]

## Sheet: Supplementary Fig.1
Supplementary Figure 1 TOS17 insertion site and RT-PCR of OSA1 in osa1 mutants
[truncated: 1 more rows]

[truncated: 17 more sheets: Supplementary Fig.2, Supplementary Fig.3, Supplementary Fig.4, Supplementary Fig.5, Supplementary Fig.6, Supplementary Fig.7, Supplementary Fig.8, Supplementary Figure 10 , Suppl. Fig 11 and Fig6a-d, Supplementary Figure 13, Supplementary table 1, Supplementary table 2, Supplementary table 3-6, Supplementary table 7, Suppltable 8 and FIG9 d e , Supplementary table 9, Supplementary table 10]
